# Supplementary material for: Triclinic form of 1,2,4,5-tetra­cyclo­hexyl­benzene
Source: Acta Crystallogr Sect E Struct Rep Online. 2008 Jan 4;64(Pt 2):o376. doi: 10.1107/S1600536807067578 (PMC2960395; doi:10.1107/S1600536807067578)
Supplement: Supplementary file 1 [file e-64-0o376-sup1.cif]

##############################################################################
###                                                                        ###
###        Electronic paper (Acta Crystallographica Section E)             ###
###                                                                        ###
##############################################################################
#                                                                            #
# This CIF contains the data in a paper accepted for publication in Acta     #
# Crystallographica Section E. It conforms to the requirements of Notes      #
# for Authors for Section E, and has been peer reviewed under the auspices   #
# of the IUCr Commission on Journals.                                        #
#                                                                            #
# Full details of the Crystallographic Information File format               #
# are given in the paper "The Crystallographic Information File (CIF):       #
# a New Standard Archive File for Crystallography" by S. R. Hall, F. H.      #
# Allen and I. D. Brown [Acta Cryst. (1991), A47, 655-685].                  #
#                                                                            #
# The current version of the core CIF dictionary is obtainable from          #
# ftp://ftp.iucr.org/pub/cif_core.dic. The current version number is 2.1.    #
#                                                                            #
# Software is freely available for graphical display of the structure(s) in  #
# this CIF.  For information consult the CIF home page http://www.iucr.org/  #
# cif/home.html                                                              #
#                                                                            #
##############################################################################
                                             
data_I
_audit_creation_method     SHELXL-97
_chemical_name_systematic
;
1,2,4,5-tetracyclohexylbenzene
;
_chemical_name_common     ?
_chemical_formula_moiety     'C30 H46'
_chemical_formula_sum     'C30 H46'
_chemical_formula_iupac     'C30 H46'
_chemical_formula_weight     406.67
_chemical_melting_point     ?
_symmetry_cell_setting     Triclinic
_symmetry_space_group_name_H-M     'P -1'
_symmetry_space_group_name_Hall     '-P 1'
loop_
    _symmetry_equiv_pos_as_xyz
    'x, y, z'
    '-x, -y, -z'
_cell_length_a     6.0140(10)
_cell_length_b     10.0010(10)
_cell_length_c     10.513(2)
_cell_angle_alpha     91.164(2)
_cell_angle_beta     94.815(2)
_cell_angle_gamma     106.336(3)
_cell_volume     604.01(16)
_cell_formula_units_Z     1
_cell_measurement_reflns_used     2522
_cell_measurement_theta_min     2.815
_cell_measurement_theta_max     28.268
_cell_measurement_temperature     100(2)
_exptl_crystal_description     Plate
_exptl_crystal_colour     Colorless
_exptl_crystal_size_max     0.20
_exptl_crystal_size_mid     0.13
_exptl_crystal_size_min     0.10
_exptl_crystal_density_diffrn     1.118
_exptl_crystal_density_meas     ?
_exptl_crystal_density_method     'not measured'
_exptl_crystal_F_000     226
_exptl_absorpt_coefficient_mu     0.062
_exptl_absorpt_correction_type     multi-scan
_exptl_absorpt_process_details     '(SADABS; Sheldrick, 2002)'
_exptl_absorpt_correction_T_min     0.9402
_exptl_absorpt_correction_T_max     0.9927
_exptl_special_details
;
The diffraction data were collected in three sets of 606
frames (\w scans, 0.3\%/scan) at \f settings of 0, 120
and 240\%.
;
_diffrn_ambient_temperature     100(2)
_diffrn_radiation_type     MoK\a
_diffrn_radiation_wavelength     0.71073
_diffrn_radiation_source     'fine-focus sealed tube'
_diffrn_radiation_monochromator     graphite
_diffrn_measurement_device_type     'Bruker SMART APEX CCD area-detector'
_diffrn_measurement_method     \w
_diffrn_detector_area_resol_mean     0
_diffrn_reflns_number     4730
_diffrn_reflns_av_R_equivalents     0.0230
_diffrn_reflns_av_sigmaI/netI     0.0395
_diffrn_reflns_theta_min     1.95
_diffrn_reflns_theta_max     25.99
_diffrn_reflns_theta_full     25.99
_diffrn_measured_fraction_theta_max     0.991
_diffrn_measured_fraction_theta_full     0.991
_diffrn_reflns_limit_h_min     -7
_diffrn_reflns_limit_h_max     7
_diffrn_reflns_limit_k_min     -12
_diffrn_reflns_limit_k_max     12
_diffrn_reflns_limit_l_min     -12
_diffrn_reflns_limit_l_max     12
_diffrn_standards_number     0
_diffrn_standards_interval_count     0
_diffrn_standards_interval_time     0
_diffrn_standards_decay_%     0
_refine_special_details
;
 Refinement of F^2^ against ALL reflections.  The weighted R-factor wR and
 goodness of fit S are based on F^2^, conventional R-factors R are based
 on F, with F set to zero for negative F^2^. The threshold expression of
 F^2^ > 2sigma(F^2^) is used only for calculating R-factors(gt) etc. and is
 not relevant to the choice of reflections for refinement.  R-factors based
 on F^2^ are statistically about twice as large as those based on F, and R-
 factors based on ALL data will be even larger. H-atoms were placed in
 calculated positions (C---H = 0.95 - 0.98 \%A) and included as riding
 contributions with isotropic displacement parameters 1.2 - 1.5 times those
 of the attached carbon atoms.
;
_reflns_number_total     2363
_reflns_number_gt     1862
_reflns_threshold_expression     I>2\s(I)
_refine_ls_structure_factor_coef     Fsqd
_refine_ls_matrix_type     full
_refine_ls_R_factor_all     0.0734
_refine_ls_R_factor_gt     0.0565
_refine_ls_wR_factor_gt     0.1373
_refine_ls_wR_factor_ref     0.1467
_refine_ls_goodness_of_fit_ref     1.030
_refine_ls_restrained_S_all     1.030
_refine_ls_number_reflns     2363
_refine_ls_number_parameters     136
_refine_ls_number_restraints     0
_refine_ls_hydrogen_treatment     constr
_refine_ls_weighting_scheme     calc
_refine_ls_weighting_details
         'calc w=1/[\s^2^(Fo^2^)+(0.0804P)^2^+0.1811P] where P=(Fo^2^+2Fc^2^)/3'
_atom_sites_solution_hydrogens     geom
_atom_sites_solution_primary     direct
_atom_sites_solution_secondary     difmap
_refine_ls_shift/su_max     0.000
_refine_ls_shift/su_mean     0.000
_refine_diff_density_max     0.441
_refine_diff_density_min     -0.255
_refine_ls_extinction_method     none
_refine_ls_extinction_coef     ?
loop_
    _atom_type_symbol
    _atom_type_description
    _atom_type_scat_dispersion_real
    _atom_type_scat_dispersion_imag
    _atom_type_scat_source
    'C' 'C' 0.0033 0.0016
                         'International Tables Vol C Tables 4.2.6.8 and 6.1.1.4'
    'H' 'H' 0.0000 0.0000
                         'International Tables Vol C Tables 4.2.6.8 and 6.1.1.4'
_computing_data_collection     'SMART (Bruker, 2000)'
_computing_cell_refinement     'SAINT-Plus (Bruker, 2004)'
_computing_data_reduction     'SAINT-Plus (Bruker, 2004)'
_computing_structure_solution     'SHELXS97 (Sheldrick, 1997)'
_computing_structure_refinement     'SHELXL97 (Sheldrick, 1997)'
_computing_molecular_graphics     'SHELXTL (Bruker, 2000)'
_computing_publication_material     'SHELXTL (Bruker, 2000)'
loop_
    _atom_site_type_symbol
    _atom_site_label
    _atom_site_fract_x
    _atom_site_fract_y
    _atom_site_fract_z
    _atom_site_U_iso_or_equiv
    _atom_site_adp_type
    _atom_site_calc_flag
    _atom_site_refinement_flags
    _atom_site_occupancy
    _atom_site_disorder_assembly
    _atom_site_disorder_group
    C C1 0.1622(3) 0.08720(17) 0.92456(15) 0.0140(4) Uani d . 1 . .
    C C2 0.0316(3) -0.04621(17) 0.87681(15) 0.0141(4) Uani d . 1 . .
    C C3 -0.1264(3) -0.12910(17) 0.95305(15) 0.0147(4) Uani d . 1 . .
    H H3 -0.2148 -0.2192 0.9199 0.018 Uiso calc R 1 . .
    C C4 0.0526(3) -0.10585(17) 0.74528(15) 0.0147(4) Uani d . 1 . .
    H H4 0.1660 -0.0318 0.7022 0.018 Uiso calc R 1 . .
    C C5 0.1482(3) -0.23296(18) 0.75408(16) 0.0179(4) Uani d . 1 . .
    H H5A 0.3031 -0.2056 0.8033 0.021 Uiso calc R 1 . .
    H H5B 0.0431 -0.3065 0.8002 0.021 Uiso calc R 1 . .
    C C6 0.1695(3) -0.29087(19) 0.62131(16) 0.0207(4) Uani d . 1 . .
    H H6A 0.2875 -0.2207 0.5789 0.025 Uiso calc R 1 . .
    H H6B 0.2235 -0.3754 0.6301 0.025 Uiso calc R 1 . .
    C C7 -0.0612(3) -0.32752(18) 0.53844(16) 0.0211(4) Uani d . 1 . .
    H H7A -0.1747 -0.4051 0.5756 0.025 Uiso calc R 1 . .
    H H7B -0.0386 -0.3589 0.4518 0.025 Uiso calc R 1 . .
    C C8 -0.1570(3) -0.20179(19) 0.52917(16) 0.0201(4) Uani d . 1 . .
    H H8A -0.3118 -0.2296 0.4798 0.024 Uiso calc R 1 . .
    H H8B -0.0522 -0.1283 0.4829 0.024 Uiso calc R 1 . .
    C C9 -0.1790(3) -0.14328(18) 0.66175(15) 0.0178(4) Uani d . 1 . .
    H H9A -0.2333 -0.0590 0.6525 0.021 Uiso calc R 1 . .
    H H9B -0.2969 -0.2133 0.7043 0.021 Uiso calc R 1 . .
    C C10 0.3406(3) 0.18370(17) 0.84830(15) 0.0146(4) Uani d . 1 . .
    H H10 0.2704 0.1748 0.7578 0.018 Uiso calc R 1 . .
    C C11 0.4030(3) 0.33832(18) 0.88976(16) 0.0178(4) Uani d . 1 . .
    H H11A 0.4788 0.3524 0.9782 0.021 Uiso calc R 1 . .
    H H11B 0.2591 0.3680 0.8887 0.021 Uiso calc R 1 . .
    C C12 0.5673(3) 0.42760(18) 0.80049(16) 0.0190(4) Uani d . 1 . .
    H H12A 0.4885 0.4178 0.7128 0.023 Uiso calc R 1 . .
    H H12B 0.6075 0.5270 0.8296 0.023 Uiso calc R 1 . .
    C C13 0.7888(3) 0.38188(18) 0.79954(17) 0.0197(4) Uani d . 1 . .
    H H13A 0.8902 0.4373 0.7386 0.024 Uiso calc R 1 . .
    H H13B 0.8746 0.4000 0.8856 0.024 Uiso calc R 1 . .
    C C14 0.7330(3) 0.22785(18) 0.76158(16) 0.0184(4) Uani d . 1 . .
    H H14A 0.8788 0.1998 0.7672 0.022 Uiso calc R 1 . .
    H H14B 0.6637 0.2117 0.6718 0.022 Uiso calc R 1 . .
    C C15 0.5639(3) 0.13813(18) 0.84782(16) 0.0166(4) Uani d . 1 . .
    H H15A 0.6398 0.1461 0.9360 0.020 Uiso calc R 1 . .
    H H15B 0.5238 0.0392 0.8174 0.020 Uiso calc R 1 . .
loop_
    _atom_site_aniso_label
    _atom_site_aniso_U_11
    _atom_site_aniso_U_22
    _atom_site_aniso_U_33
    _atom_site_aniso_U_12
    _atom_site_aniso_U_13
    _atom_site_aniso_U_23
    C1 0.0186(9) 0.0177(9) 0.0079(8) 0.0082(7) 0.0026(6) 0.0007(6)
    C2 0.0180(9) 0.0197(9) 0.0065(8) 0.0083(7) 0.0020(6) 0.0006(6)
    C3 0.0197(9) 0.0159(9) 0.0085(8) 0.0046(7) 0.0031(6) -0.0002(6)
    C4 0.0219(9) 0.0135(8) 0.0084(8) 0.0031(7) 0.0066(7) -0.0004(6)
    C5 0.0230(9) 0.0215(9) 0.0100(8) 0.0071(7) 0.0044(7) -0.0016(7)
    C6 0.0276(10) 0.0217(10) 0.0151(9) 0.0092(8) 0.0076(7) -0.0024(7)
    C7 0.0317(11) 0.0208(9) 0.0101(8) 0.0051(8) 0.0067(7) -0.0047(7)
    C8 0.0274(10) 0.0239(10) 0.0077(8) 0.0047(8) 0.0023(7) -0.0005(7)
    C9 0.0254(10) 0.0220(9) 0.0078(8) 0.0091(7) 0.0043(7) -0.0002(7)
    C10 0.0194(9) 0.0187(9) 0.0061(8) 0.0051(7) 0.0046(6) 0.0002(6)
    C11 0.0220(9) 0.0197(9) 0.0138(8) 0.0071(7) 0.0093(7) 0.0008(7)
    C12 0.0264(10) 0.0176(9) 0.0143(9) 0.0066(7) 0.0083(7) 0.0008(7)
    C13 0.0215(9) 0.0221(10) 0.0155(9) 0.0045(7) 0.0081(7) 0.0027(7)
    C14 0.0205(9) 0.0250(10) 0.0122(8) 0.0087(7) 0.0070(7) 0.0025(7)
    C15 0.0215(9) 0.0179(9) 0.0112(8) 0.0059(7) 0.0045(7) 0.0017(7)
_geom_special_details
;
 All esds (except the esd in the dihedral angle between two l.s. planes)
 are estimated using the full covariance matrix.  The cell esds are taken
 into account individually in the estimation of esds in distances, angles
 and torsion angles; correlations between esds in cell parameters are only
 used when they are defined by crystal symmetry.  An approximate (isotropic)
 treatment of cell esds is used for estimating esds involving l.s. planes.
;
loop_
    _geom_bond_atom_site_label_1
    _geom_bond_atom_site_label_2
    _geom_bond_site_symmetry_2
    _geom_bond_distance
    _geom_bond_publ_flag
    C1 C3 2_557 1.397(2) ?
    C1 C2 . 1.402(2) ?
    C1 C10 . 1.523(2) ?
    C2 C3 . 1.395(2) ?
    C2 C4 . 1.524(2) ?
    C3 C1 2_557 1.397(2) ?
    C3 H3 . 0.9500 ?
    C4 C9 . 1.529(2) ?
    C4 C5 . 1.537(2) ?
    C4 H4 . 1.0000 ?
    C5 C6 . 1.529(2) ?
    C5 H5A . 0.9900 ?
    C5 H5B . 0.9900 ?
    C6 C7 . 1.522(3) ?
    C6 H6A . 0.9900 ?
    C6 H6B . 0.9900 ?
    C7 C8 . 1.525(2) ?
    C7 H7A . 0.9900 ?
    C7 H7B . 0.9900 ?
    C8 C9 . 1.531(2) ?
    C8 H8A . 0.9900 ?
    C8 H8B . 0.9900 ?
    C9 H9A . 0.9900 ?
    C9 H9B . 0.9900 ?
    C10 C11 . 1.530(2) ?
    C10 C15 . 1.535(2) ?
    C10 H10 . 1.0000 ?
    C11 C12 . 1.532(2) ?
    C11 H11A . 0.9900 ?
    C11 H11B . 0.9900 ?
    C12 C13 . 1.526(2) ?
    C12 H12A . 0.9900 ?
    C12 H12B . 0.9900 ?
    C13 C14 . 1.519(2) ?
    C13 H13A . 0.9900 ?
    C13 H13B . 0.9900 ?
    C14 C15 . 1.529(2) ?
    C14 H14A . 0.9900 ?
    C14 H14B . 0.9900 ?
    C15 H15A . 0.9900 ?
    C15 H15B . 0.9900 ?
loop_
    _geom_angle_atom_site_label_1
    _geom_angle_atom_site_label_2
    _geom_angle_atom_site_label_3
    _geom_angle_site_symmetry_1
    _geom_angle_site_symmetry_3
    _geom_angle
    _geom_angle_publ_flag
    C3 C1 C2 2_557 . 117.64(15) ?
    C3 C1 C10 2_557 . 120.34(15) ?
    C2 C1 C10 . . 122.00(14) ?
    C3 C2 C1 . . 118.62(14) ?
    C3 C2 C4 . . 117.96(14) ?
    C1 C2 C4 . . 123.43(14) ?
    C2 C3 C1 . 2_557 123.74(16) ?
    C2 C3 H3 . . 118.1 ?
    C1 C3 H3 2_557 . 118.1 ?
    C2 C4 C9 . . 111.87(13) ?
    C2 C4 C5 . . 111.95(13) ?
    C9 C4 C5 . . 110.22(14) ?
    C2 C4 H4 . . 107.5 ?
    C9 C4 H4 . . 107.5 ?
    C5 C4 H4 . . 107.5 ?
    C6 C5 C4 . . 111.24(14) ?
    C6 C5 H5A . . 109.4 ?
    C4 C5 H5A . . 109.4 ?
    C6 C5 H5B . . 109.4 ?
    C4 C5 H5B . . 109.4 ?
    H5A C5 H5B . . 108.0 ?
    C7 C6 C5 . . 111.78(14) ?
    C7 C6 H6A . . 109.3 ?
    C5 C6 H6A . . 109.3 ?
    C7 C6 H6B . . 109.3 ?
    C5 C6 H6B . . 109.3 ?
    H6A C6 H6B . . 107.9 ?
    C6 C7 C8 . . 110.76(14) ?
    C6 C7 H7A . . 109.5 ?
    C8 C7 H7A . . 109.5 ?
    C6 C7 H7B . . 109.5 ?
    C8 C7 H7B . . 109.5 ?
    H7A C7 H7B . . 108.1 ?
    C7 C8 C9 . . 111.34(14) ?
    C7 C8 H8A . . 109.4 ?
    C9 C8 H8A . . 109.4 ?
    C7 C8 H8B . . 109.4 ?
    C9 C8 H8B . . 109.4 ?
    H8A C8 H8B . . 108.0 ?
    C4 C9 C8 . . 111.79(14) ?
    C4 C9 H9A . . 109.3 ?
    C8 C9 H9A . . 109.3 ?
    C4 C9 H9B . . 109.3 ?
    C8 C9 H9B . . 109.3 ?
    H9A C9 H9B . . 107.9 ?
    C1 C10 C11 . . 114.86(13) ?
    C1 C10 C15 . . 111.62(13) ?
    C11 C10 C15 . . 109.51(14) ?
    C1 C10 H10 . . 106.8 ?
    C11 C10 H10 . . 106.8 ?
    C15 C10 H10 . . 106.8 ?
    C10 C11 C12 . . 110.82(13) ?
    C10 C11 H11A . . 109.5 ?
    C12 C11 H11A . . 109.5 ?
    C10 C11 H11B . . 109.5 ?
    C12 C11 H11B . . 109.5 ?
    H11A C11 H11B . . 108.1 ?
    C13 C12 C11 . . 110.19(14) ?
    C13 C12 H12A . . 109.6 ?
    C11 C12 H12A . . 109.6 ?
    C13 C12 H12B . . 109.6 ?
    C11 C12 H12B . . 109.6 ?
    H12A C12 H12B . . 108.1 ?
    C14 C13 C12 . . 111.15(15) ?
    C14 C13 H13A . . 109.4 ?
    C12 C13 H13A . . 109.4 ?
    C14 C13 H13B . . 109.4 ?
    C12 C13 H13B . . 109.4 ?
    H13A C13 H13B . . 108.0 ?
    C13 C14 C15 . . 111.44(14) ?
    C13 C14 H14A . . 109.3 ?
    C15 C14 H14A . . 109.3 ?
    C13 C14 H14B . . 109.3 ?
    C15 C14 H14B . . 109.3 ?
    H14A C14 H14B . . 108.0 ?
    C14 C15 C10 . . 111.17(14) ?
    C14 C15 H15A . . 109.4 ?
    C10 C15 H15A . . 109.4 ?
    C14 C15 H15B . . 109.4 ?
    C10 C15 H15B . . 109.4 ?
    H15A C15 H15B . . 108.0 ?
loop_
    _geom_torsion_atom_site_label_1
    _geom_torsion_atom_site_label_2
    _geom_torsion_atom_site_label_3
    _geom_torsion_atom_site_label_4
    _geom_torsion_site_symmetry_1
    _geom_torsion_site_symmetry_2
    _geom_torsion_site_symmetry_3
    _geom_torsion_site_symmetry_4
    _geom_torsion
    _geom_torsion_publ_flag
    C3 C1 C2 C3 2_557 . . . 0.3(3) ?
    C10 C1 C2 C3 . . . . 179.24(15) ?
    C3 C1 C2 C4 2_557 . . . -179.88(15) ?
    C10 C1 C2 C4 . . . . -0.9(2) ?
    C1 C2 C3 C1 . . . 2_557 -0.3(3) ?
    C4 C2 C3 C1 . . . 2_557 179.86(15) ?
    C3 C2 C4 C9 . . . . 59.29(19) ?
    C1 C2 C4 C9 . . . . -120.57(17) ?
    C3 C2 C4 C5 . . . . -65.00(19) ?
    C1 C2 C4 C5 . . . . 115.15(17) ?
    C2 C4 C5 C6 . . . . -179.65(14) ?
    C9 C4 C5 C6 . . . . 55.15(18) ?
    C4 C5 C6 C7 . . . . -55.97(19) ?
    C5 C6 C7 C8 . . . . 55.61(19) ?
    C6 C7 C8 C9 . . . . -55.23(19) ?
    C2 C4 C9 C8 . . . . 179.42(14) ?
    C5 C4 C9 C8 . . . . -55.33(18) ?
    C7 C8 C9 C4 . . . . 55.87(19) ?
    C3 C1 C10 C11 2_557 . . . -21.8(2) ?
    C2 C1 C10 C11 . . . . 159.29(15) ?
    C3 C1 C10 C15 2_557 . . . 103.66(18) ?
    C2 C1 C10 C15 . . . . -75.29(19) ?
    C1 C10 C11 C12 . . . . -175.25(14) ?
    C15 C10 C11 C12 . . . . 58.25(18) ?
    C10 C11 C12 C13 . . . . -58.39(19) ?
    C11 C12 C13 C14 . . . . 56.47(18) ?
    C12 C13 C14 C15 . . . . -55.38(19) ?
    C13 C14 C15 C10 . . . . 55.66(19) ?
    C1 C10 C15 C14 . . . . 175.04(13) ?
    C11 C10 C15 C14 . . . . -56.63(17) ?
data_global
_journal_date_recd_electronic     2007-12-13
_journal_date_accepted     2007-12-18
_journal_name_full     'Acta Crystallographica, Section E'
_journal_year     2008
_journal_volume     64
_journal_issue      2
_journal_page_first     o376
_journal_page_last     o376
_journal_paper_category     QO
_journal_coeditor_code     GK2128
_publ_contact_author_name     ' Joel T. Mague'
_publ_contact_author_address
;
      Department of Chemistry
      Tulane University
      New Orleans, LA 70118
      USA
;
_publ_contact_author_email     joelt@tulane.edu
_publ_contact_author_fax     '(504) 865-5596'
_publ_contact_author_phone     '(504) 862-3585'
_publ_section_title
;
Triclinic form of 1,2,4,5-tetracyclohexylbenzene
;
loop_
    _publ_author_name
    _publ_author_address
    'Mague, Joel T.'
;     Department of Chemistry
      Tulane University
      New Orleans, LA 70118
      USA
;
    'Linhardt, Lisa'
;     Department of Chemistry
      Tulane University
      New Orleans, LA 70118
      USA
;
    'Medina, Iliana'
;     Department of Chemistry
      Tulane University
      New Orleans, LA 70118
      USA
;
    'Sattler, Daniel J.'
;     Department of Chemistry
      Tulane University
      New Orleans, LA 70118
      USA
;
    'Fink, Mark J.'
;     Department of Chemistry
      Tulane University
      New Orleans, LA 70118
      USA
;
