# Supplementary material for: Triclinic form of 1,2,4,5-tetra­cyclo­hexyl­benzene
Source: Acta Crystallogr Sect E Struct Rep Online. 2008 Jan 4;64(Pt 2):o376. doi: 10.1107/S1600536807067578 (PMC2960395; doi:10.1107/S1600536807067578)
Supplement: Supplementary file 2 [file e-64-0o376-Isup2.hkl]

# 
# h,k,l, Fc-squared, Fo-squared, sigma(Fo-squared) and status flag 
# 
data_I
_shelx_title ' mjf240a1 in P-1' 
_shelx_refln_list_code          4 
_shelx_F_calc_maximum       70.34 
_exptl_crystal_F_000       226.00 
_reflns_d_resolution_high  0.8108 
 
loop_ 
 _symmetry_equiv_pos_as_xyz 
 'x, y, z' 
 '-x, -y, -z' 
 
_cell_length_a     6.0137 
_cell_length_b    10.0012 
_cell_length_c    10.5128 
_cell_angle_alpha  91.164 
_cell_angle_beta   94.815 
_cell_angle_gamma 106.336 
 
_shelx_F_squared_multiplier     1.000 
 
loop_ 
 _refln_index_h 
 _refln_index_k 
 _refln_index_l 
 _refln_F_squared_calc 
 _refln_F_squared_meas 
 _refln_F_squared_sigma 
 _refln_observed_status 
   1   0   0     1062.43      950.74      9.84 o 
   2   0   0       66.41       59.86      1.37 o 
   3   0   0      318.38      309.46      3.91 o 
   4   0   0       75.59       80.34      2.17 o 
   5   0   0       61.06       56.71      2.14 o 
   6   0   0       12.13       14.72      2.63 o 
  -7   1   0        5.61        3.28      2.89 o 
  -6   1   0       65.86       64.42      4.47 o 
  -5   1   0      126.63      125.08      4.87 o 
  -4   1   0        0.58       -0.07      0.82 o 
  -3   1   0       42.15       40.03      1.36 o 
  -2   1   0        1.13        1.14      0.61 o 
  -1   1   0      821.92      797.62      8.03 o 
   0   1   0      765.45      680.99      5.72 o 
   1   1   0      629.66      561.05      5.07 o 
   2   1   0        0.18       -0.29      0.59 o 
   3   1   0       28.73       27.16      1.26 o 
   4   1   0       25.00       26.46      1.50 o 
   5   1   0       46.83       51.63      2.69 o 
   6   1   0       18.58       18.83      2.18 o 
  -7   2   0        0.04        0.89      2.88 o 
  -6   2   0       33.44       37.33      4.38 o 
  -5   2   0      176.98      184.70      3.55 o 
  -4   2   0       59.34       59.62      2.08 o 
  -3   2   0      132.07      145.24      2.42 o 
  -2   2   0     2534.43     2575.40     20.79 o 
  -1   2   0      637.46      611.47      6.76 o 
   0   2   0     1594.81     1442.02     11.74 o 
   1   2   0      813.87      726.84      8.50 o 
   2   2   0        1.97        2.35      0.74 o 
   3   2   0      240.32      239.41      3.53 o 
   4   2   0      310.40      308.09      4.51 o 
   5   2   0      253.09      264.82      7.13 o 
   6   2   0        0.28        2.16      2.81 o 
  -7   3   0       45.75       49.39      4.48 o 
  -6   3   0      122.34      121.90      4.08 o 
  -5   3   0       51.36       54.63      2.59 o 
  -4   3   0       14.98       16.17      1.22 o 
  -3   3   0       45.34       45.56      1.96 o 
  -2   3   0      936.56      910.15     10.25 o 
  -1   3   0      421.66      391.68      5.06 o 
   0   3   0      260.01      246.26      3.22 o 
   1   3   0        7.42        9.23      0.86 o 
   2   3   0        5.65        5.33      0.83 o 
   3   3   0      149.70      141.80      2.75 o 
   4   3   0       88.42       83.75      3.08 o 
   5   3   0      201.04      201.77      9.28 o 
   6   3   0        4.18        7.02      3.40 o 
  -7   4   0       13.97       13.21      2.60 o 
  -6   4   0        1.47        0.87      1.60 o 
  -5   4   0        1.42        2.35      2.23 o 
  -4   4   0        3.65        5.20      1.39 o 
  -3   4   0      183.08      172.14      3.69 o 
  -2   4   0      393.11      390.32      5.64 o 
  -1   4   0        2.84        2.76      0.67 o 
   0   4   0      616.04      647.14      6.36 o 
   1   4   0        1.48        0.59      0.70 o 
   2   4   0        0.22       -0.19      0.69 o 
   3   4   0        0.20        0.96      1.23 o 
   4   4   0       49.35       53.27      5.15 o 
   5   4   0       85.03       80.18      5.29 o 
   6   4   0       30.42       29.69      3.95 o 
  -7   5   0        0.96        2.95      2.12 o 
  -6   5   0        0.24        0.87      1.56 o 
  -5   5   0        0.47       -0.47      1.36 o 
  -4   5   0        1.75        1.19      1.22 o 
  -3   5   0       54.93       55.79      2.32 o 
  -2   5   0      570.12      595.20     10.05 o 
  -1   5   0     1041.43     1023.52     10.94 o 
   0   5   0       20.78       24.60      1.25 o 
   1   5   0       19.50       12.95      1.14 o 
   2   5   0       23.22       19.61      1.28 o 
   3   5   0       63.16       47.85      3.37 o 
   4   5   0       19.23       19.35      2.78 o 
   5   5   0        2.28        4.78      2.92 o 
  -7   6   0        2.99        1.96      1.74 o 
  -6   6   0        4.29        1.85      2.14 o 
  -5   6   0        0.61        0.83      1.42 o 
  -4   6   0       44.32       38.58      4.24 o 
  -3   6   0      209.27      151.51      4.44 o 
  -2   6   0       44.77       43.43      2.11 o 
  -1   6   0       94.34      102.51      2.15 o 
   0   6   0        1.78        2.25      0.99 o 
   1   6   0        2.45        2.90      1.05 o 
   2   6   0      115.41      103.89      3.27 o 
   3   6   0        0.01        0.31      1.31 o 
   4   6   0        1.58        3.39      2.78 o 
   5   6   0        0.37        3.62      2.64 o 
  -7   7   0        0.18        2.53      5.12 o 
  -6   7   0        3.51        2.83      3.00 o 
  -5   7   0       17.18       15.08      2.18 o 
  -4   7   0        1.57        2.99      1.51 o 
  -3   7   0       18.95       21.41      1.90 o 
  -2   7   0       14.82       13.30      2.14 o 
  -1   7   0       29.01       27.28      1.48 o 
   0   7   0       11.72       15.14      1.42 o 
   1   7   0      190.17      175.73      3.48 o 
   2   7   0       55.07       54.40      2.73 o 
   3   7   0       38.41       39.67      2.60 o 
   4   7   0        9.84       14.92      3.70 o 
  -6   8   0       26.50       24.68      2.60 o 
  -5   8   0        1.20        1.36      1.59 o 
  -4   8   0       90.63       74.03      4.83 o 
  -3   8   0      234.30      221.38      5.22 o 
  -2   8   0       11.66       14.11      1.99 o 
  -1   8   0        1.78        3.10      1.45 o 
   0   8   0        0.20        1.01      1.20 o 
   1   8   0       29.59       22.47      2.05 o 
   2   8   0       17.52       22.64      2.21 o 
   3   8   0        0.13        2.32      2.48 o 
   4   8   0       16.52       22.21      3.79 o 
  -6   9   0       38.57       37.90      3.02 o 
  -5   9   0        7.20        3.46      1.84 o 
  -4   9   0       22.14       18.49      2.10 o 
  -3   9   0        1.01        2.47      1.57 o 
  -2   9   0       23.90       21.15      2.25 o 
  -1   9   0        5.62        6.24      1.94 o 
   0   9   0       66.38       61.56      3.07 o 
   1   9   0       15.11       14.96      6.70 o 
   2   9   0        8.54       10.53      2.15 o 
   3   9   0        0.77        7.07      2.98 o 
  -5  10   0       13.83       11.98      2.23 o 
  -4  10   0        3.58        1.30      1.68 o 
  -3  10   0        6.81        4.85      1.83 o 
  -2  10   0        2.42        5.84      1.93 o 
  -1  10   0        4.84        5.63      2.00 o 
   0  10   0        0.05       -1.32      2.51 o 
   1  10   0       23.57       31.80      4.04 o 
   2  10   0       71.29       81.35      5.68 o 
  -5  11   0        3.71        5.93      1.92 o 
  -4  11   0        4.00        9.81      2.23 o 
  -3  11   0        5.67        6.08      2.22 o 
  -2  11   0       33.07       35.70      2.85 o 
  -1  11   0       23.09       34.11      2.78 o 
   0  11   0       48.67       57.27      4.92 o 
   1  11   0        0.86        2.70      3.47 o 
  -3  12   0        0.45        0.72      1.95 o 
  -2  12   0        1.22        4.67      2.21 o 
  -1  12   0        0.85        5.14      3.20 o 
   1 -12   1       11.01       23.32      4.44 o 
   2 -12   1       15.95       24.91      3.89 o 
   3 -12   1        1.61        1.36      1.89 o 
  -1 -11   1       28.57       50.13      5.14 o 
   0 -11   1       13.91       13.87      3.81 o 
   1 -11   1       19.05       24.28      3.72 o 
   2 -11   1        0.47        1.33      1.93 o 
   3 -11   1        3.51        8.72      2.17 o 
   4 -11   1        3.08        2.92      1.96 o 
   5 -11   1        5.71       14.90      5.37 o 
  -2 -10   1       26.00       34.35      2.90 o 
  -1 -10   1       38.98       51.00      4.00 o 
   0 -10   1        4.13        3.84      3.01 o 
   1 -10   1       69.22       61.68      3.27 o 
   2 -10   1       30.51       31.95      2.62 o 
   3 -10   1        1.01        2.72      2.63 o 
   4 -10   1        8.89        8.41      2.09 o 
   5 -10   1        7.74        7.84      2.42 o 
  -3  -9   1       43.17       46.99      4.05 o 
  -2  -9   1       47.49       54.74      6.67 o 
  -1  -9   1        0.62       -1.56      1.56 o 
   0  -9   1        7.48        9.69      1.94 o 
   1  -9   1       21.24       18.11      2.14 o 
   2  -9   1        3.40        2.54      3.71 o 
   3  -9   1       12.07       15.76      2.19 o 
   4  -9   1       70.92       70.65      3.33 o 
   5  -9   1        0.71        1.34      1.72 o 
   6  -9   1       17.52       24.16      2.75 o 
  -4  -8   1       25.51       23.75      3.77 o 
  -3  -8   1       44.41       42.33      2.84 o 
  -2  -8   1       84.41       72.99      5.86 o 
  -1  -8   1      130.65      134.96      6.31 o 
   0  -8   1       15.62       17.13      1.64 o 
   1  -8   1        8.00        6.24      1.80 o 
   2  -8   1        0.99        2.88      1.39 o 
   3  -8   1       28.19       28.79      2.21 o 
   4  -8   1       15.28       12.48      2.05 o 
   5  -8   1        0.03        0.42      2.45 o 
   6  -8   1       10.32        8.01      4.32 o 
  -4  -7   1        0.51       -0.10      1.70 o 
  -3  -7   1       63.21       62.16      3.07 o 
  -2  -7   1       48.31       47.13      2.59 o 
  -1  -7   1       20.62       19.39      1.83 o 
   0  -7   1        1.85        1.68      1.08 o 
   1  -7   1       22.78       21.96      1.45 o 
   2  -7   1       78.52       84.51      6.65 o 
   3  -7   1      259.96      243.90      5.19 o 
   4  -7   1       88.63       78.98      9.06 o 
   5  -7   1        4.20        4.53      1.64 o 
   6  -7   1        6.89        8.38      2.15 o 
  -5  -6   1       21.70       24.46      3.63 o 
  -4  -6   1        7.99        7.41      2.58 o 
  -3  -6   1       49.00       38.63      2.43 o 
  -2  -6   1      838.92      786.24     10.73 o 
  -1  -6   1      110.91      101.65      2.43 o 
   0  -6   1      138.39      148.98      2.83 o 
   1  -6   1      444.23      425.37      6.17 o 
   2  -6   1      354.59      351.13      5.88 o 
   3  -6   1        8.90        5.68      1.39 o 
   4  -6   1        0.00        0.30      1.64 o 
   5  -6   1       48.14       45.13      2.68 o 
   6  -6   1        9.18       12.09      2.57 o 
   7  -6   1        0.82        3.35      1.92 o 
  -5  -5   1       38.34       37.72      2.73 o 
  -4  -5   1        1.17        0.81      1.45 o 
  -3  -5   1       85.01       79.20      3.03 o 
  -2  -5   1       22.25       17.37      1.67 o 
  -1  -5   1       35.75       31.08      1.40 o 
   0  -5   1       14.27       18.83      1.27 o 
   1  -5   1      109.50      115.71      2.12 o 
   2  -5   1        4.66        4.93      1.16 o 
   3  -5   1       59.55       54.26      2.27 o 
   4  -5   1       10.61       11.94      2.43 o 
   5  -5   1        1.24        1.40      1.38 o 
   6  -5   1        2.84        4.89      1.88 o 
   7  -5   1        5.57        7.43      2.18 o 
  -6  -4   1        3.04        2.74      2.85 o 
  -5  -4   1       54.22       50.63      2.95 o 
  -4  -4   1      923.17      797.33     16.84 o 
  -3  -4   1      123.50      114.73      3.74 o 
  -2  -4   1       13.60       16.23      3.02 o 
  -1  -4   1      123.13      118.66      2.42 o 
   0  -4   1       23.83       26.56      1.17 o 
   1  -4   1      775.41      734.61      6.89 o 
   2  -4   1      695.19      680.21      8.43 o 
   3  -4   1      358.73      380.59      5.97 o 
   4  -4   1      280.15      273.57      5.27 o 
   5  -4   1      153.92      166.85      8.85 o 
   6  -4   1       39.24       35.34      2.53 o 
   7  -4   1        1.89        3.46      2.16 o 
  -6  -3   1       15.01       17.58      2.63 o 
  -5  -3   1       12.91       18.70      2.43 o 
  -4  -3   1      225.43      199.02      9.48 o 
  -3  -3   1       62.74       52.45      1.69 o 
  -2  -3   1       63.76       61.51      3.43 o 
  -1  -3   1        7.71        7.61      1.27 o 
   0  -3   1      279.42      242.54      2.84 o 
   1  -3   1      398.60      352.48      3.69 o 
   2  -3   1       66.93       65.26      2.82 o 
   3  -3   1      527.12      542.44      5.71 o 
   4  -3   1        0.00       -0.14      0.80 o 
   5  -3   1       10.89       10.31      1.75 o 
   6  -3   1       43.46       42.57      2.76 o 
   7  -3   1       18.37       20.62      2.45 o 
  -6  -2   1        1.88        2.87      1.85 o 
  -5  -2   1        5.94       13.24      2.88 o 
  -4  -2   1      108.58      103.94      3.29 o 
  -3  -2   1       28.76       27.15      1.27 o 
  -2  -2   1      102.95       95.85      2.50 o 
  -1  -2   1     1187.97     1145.08     12.15 o 
   0  -2   1     2291.46     2131.37     18.37 o 
   1  -2   1     1049.88     1057.33     11.60 o 
   2  -2   1      501.96      518.53      5.56 o 
   3  -2   1      299.32      300.39      3.79 o 
   4  -2   1      199.10      197.90      3.31 o 
   5  -2   1      119.56      115.66      2.86 o 
   6  -2   1        2.29        2.61      2.83 o 
  -6  -1   1       30.60       34.93      2.62 o 
  -5  -1   1        0.09       -1.36      1.36 o 
  -4  -1   1       59.07       62.48      1.93 o 
  -3  -1   1      130.91      125.16      2.29 o 
  -2  -1   1      105.27       93.44      2.68 o 
  -1  -1   1     2003.62     1945.53     27.27 o 
   0  -1   1      154.12      151.11      1.63 o 
   1  -1   1     4948.12     4889.11     38.12 o 
   2  -1   1       68.95       70.00      1.45 o 
   3  -1   1       40.77       42.35      1.44 o 
   4  -1   1        9.24       11.57      1.20 o 
   5  -1   1       20.46       20.94      1.61 o 
   6  -1   1      119.45      116.04      5.65 o 
  -7   0   1        0.75        0.67      2.57 o 
  -6   0   1       42.40       47.24      2.87 o 
  -5   0   1       86.43       83.22      3.16 o 
  -4   0   1      219.16      218.33      3.56 o 
  -3   0   1       19.59       22.10      1.51 o 
  -2   0   1        0.30       -0.53      0.60 o 
  -1   0   1      290.28      266.38      3.54 o 
   0   0   1      406.29      499.59      4.41 o 
   1   0   1      923.05      873.27      7.40 o 
   2   0   1      292.76      290.79      3.37 o 
   3   0   1      120.25      116.53      2.24 o 
   4   0   1       59.15       57.32      2.13 o 
   5   0   1       29.43       31.31      1.74 o 
   6   0   1        6.03        7.19      1.91 o 
  -7   1   1       18.83       16.52      3.67 o 
  -6   1   1       87.38       86.61      5.08 o 
  -5   1   1      132.93      138.16      3.10 o 
  -4   1   1       13.69       15.16      1.26 o 
  -3   1   1        5.52        6.43      1.12 o 
  -2   1   1      126.66      130.01      1.97 o 
  -1   1   1      940.86      924.11      7.79 o 
   0   1   1      566.52      569.03      4.94 o 
   1   1   1      252.95      224.51      2.54 o 
   2   1   1      206.32      188.01      4.43 o 
   3   1   1      252.05      244.20      3.50 o 
   4   1   1       61.23       57.07      2.92 o 
   5   1   1       53.23       57.77      2.16 o 
   6   1   1        3.00        2.05      2.58 o 
  -7   2   1       10.65       22.98      3.93 o 
  -6   2   1        5.26        6.02      2.57 o 
  -5   2   1      187.24      180.56      3.52 o 
  -4   2   1       10.25       12.54      1.20 o 
  -3   2   1       56.71       54.32      1.53 o 
  -2   2   1       64.98       54.39      1.27 o 
  -1   2   1      196.77      183.16      2.90 o 
   0   2   1        1.00        0.82      0.61 o 
   1   2   1        7.92        8.31      0.79 o 
   2   2   1       90.15       88.46      2.23 o 
   3   2   1       51.15       50.58      1.65 o 
   4   2   1        2.21        1.79      0.98 o 
   5   2   1       27.36       25.64      2.24 o 
   6   2   1       47.85       44.83      4.45 o 
  -7   3   1        8.05        9.97      3.24 o 
  -6   3   1        1.25        1.90      1.67 o 
  -5   3   1        3.04        5.14      1.46 o 
  -4   3   1       27.86       27.65      1.40 o 
  -3   3   1      782.24      813.30      7.80 o 
  -2   3   1       27.68       23.49      1.38 o 
  -1   3   1      589.43      566.75      5.60 o 
   0   3   1       31.32       29.96      1.05 o 
   1   3   1       49.52       44.38      1.38 o 
   2   3   1       85.52       77.24      1.85 o 
   3   3   1      112.58       89.88      3.75 o 
   4   3   1       92.40       92.39      7.43 o 
   5   3   1      188.22      186.15      7.57 o 
   6   3   1       10.51       15.05      3.71 o 
  -7   4   1       40.91       45.13      4.34 o 
  -6   4   1        1.99        3.14      3.32 o 
  -5   4   1        1.89       -0.14      1.29 o 
  -4   4   1        0.01        0.93      1.11 o 
  -3   4   1        4.47        6.83      1.28 o 
  -2   4   1       67.71       62.89      2.14 o 
  -1   4   1       53.07       51.49      1.29 o 
   0   4   1     1293.39     1396.02     12.13 o 
   1   4   1        4.14        2.93      1.17 o 
   2   4   1        5.66        4.29      0.90 o 
   3   4   1        5.64        6.43      1.35 o 
   4   4   1       17.85       17.13      1.90 o 
   5   4   1        1.80        0.54      2.51 o 
  -7   5   1        1.95        1.50      1.67 o 
  -6   5   1        0.16        0.55      1.54 o 
  -5   5   1        3.59        1.02      1.38 o 
  -4   5   1        3.00        2.99      1.15 o 
  -3   5   1        4.96        7.04      1.37 o 
  -2   5   1      170.49      162.49      6.43 o 
  -1   5   1       86.24       81.17      1.79 o 
   0   5   1       75.77       87.23      2.00 o 
   1   5   1       49.06       49.73      1.84 o 
   2   5   1       89.81       82.46      2.19 o 
   3   5   1       32.75       34.80      2.13 o 
   4   5   1       91.57       85.90      5.24 o 
   5   5   1       52.91       58.31      4.89 o 
  -7   6   1        2.69        5.44      2.19 o 
  -6   6   1        0.06       -0.25      2.24 o 
  -5   6   1        1.28        0.03      1.43 o 
  -4   6   1        0.09       -0.27      1.27 o 
  -3   6   1       47.65       43.92      6.20 o 
  -2   6   1       81.96       73.09      2.62 o 
  -1   6   1      225.44      257.99      3.68 o 
   0   6   1       20.46       22.24      1.89 o 
   1   6   1        0.55        0.51      0.88 o 
   2   6   1       59.72       56.59      2.52 o 
   3   6   1        3.01        3.08      1.44 o 
   4   6   1        0.58       -1.05      2.15 o 
   5   6   1        1.71        0.43      2.36 o 
  -7   7   1        1.47        5.21      1.93 o 
  -6   7   1       14.42       16.20      2.47 o 
  -5   7   1       89.08       73.58      3.35 o 
  -4   7   1      307.84      277.57      6.01 o 
  -3   7   1      160.09      153.12      6.06 o 
  -2   7   1       37.60       39.57      2.21 o 
  -1   7   1        0.38        2.64      1.03 o 
   0   7   1        0.01        0.39      1.01 o 
   1   7   1       13.54       13.96      1.43 o 
   2   7   1      237.72      228.33      5.12 o 
   3   7   1        7.84        7.95      2.87 o 
   4   7   1        0.12       -0.82      2.37 o 
  -6   8   1        6.87        6.94      2.02 o 
  -5   8   1       56.97       45.19      2.88 o 
  -4   8   1        0.17       -0.78      1.50 o 
  -3   8   1      134.83      122.00      7.21 o 
  -2   8   1       60.19       56.64      2.92 o 
  -1   8   1       43.00       36.14      2.29 o 
   0   8   1       10.99       15.90      1.62 o 
   1   8   1        2.31        1.68      1.19 o 
   2   8   1        4.21        7.22      3.01 o 
   3   8   1        0.03        4.05      2.70 o 
  -6   9   1      112.71      116.12      9.54 o 
  -5   9   1       13.20       14.75      2.91 o 
  -4   9   1       27.26       26.53      2.97 o 
  -3   9   1       13.34       16.29      2.17 o 
  -2   9   1       14.99       14.60      2.21 o 
  -1   9   1       52.80       45.09      2.71 o 
   0   9   1       14.17       16.58      2.03 o 
   1   9   1        9.01       10.84      2.36 o 
   2   9   1        0.65       -0.80      2.27 o 
   3   9   1        6.47       10.48      3.14 o 
  -5  10   1        4.79        7.42      1.93 o 
  -4  10   1       17.87       18.71      2.95 o 
  -3  10   1        1.03        0.57      1.61 o 
  -2  10   1        2.30        4.79      1.91 o 
  -1  10   1      185.00      170.42      7.01 o 
   0  10   1       38.85       43.69      4.40 o 
   1  10   1        4.03        2.04      2.57 o 
   2  10   1        1.25        3.09      2.92 o 
  -5  11   1        1.18        4.02      1.75 o 
  -4  11   1       13.91       20.87      2.63 o 
  -3  11   1        0.28        0.79      1.90 o 
  -2  11   1       12.23       13.76      2.37 o 
  -1  11   1       10.73       13.51      2.44 o 
   0  11   1       16.88       17.26      3.65 o 
  -3  12   1       15.04       17.82      3.71 o 
  -2  12   1       24.77       29.77      2.99 o 
  -1  12   1       12.59       25.90      4.10 o 
   1 -12   2       15.95       23.55      3.78 o 
   2 -12   2        0.30        1.20      2.72 o 
   3 -12   2        7.48       15.46      2.32 o 
  -1 -11   2       74.99      107.22      6.66 o 
   0 -11   2        9.77        9.30      3.28 o 
   1 -11   2        1.44        3.00      3.04 o 
   2 -11   2        0.39        2.69      1.99 o 
   3 -11   2        9.03       15.05      2.43 o 
   4 -11   2        5.19        5.72      2.06 o 
  -2 -10   2       27.60       36.11      2.98 o 
  -1 -10   2        0.09        1.27      1.85 o 
   0 -10   2        3.81        6.98      3.04 o 
   1 -10   2       64.12       66.40      4.70 o 
   2 -10   2      116.09      117.82      6.63 o 
   3 -10   2        1.47        2.21      1.69 o 
   4 -10   2        0.88        2.57      1.83 o 
   5 -10   2        0.30        1.07      1.86 o 
  -3  -9   2        0.02        3.99      1.89 o 
  -2  -9   2        2.05        3.39      1.95 o 
  -1  -9   2       10.91       16.06      2.33 o 
   0  -9   2       13.86       17.29      2.17 o 
   1  -9   2       52.03       49.99      2.78 o 
   2  -9   2        4.21        5.60      2.23 o 
   3  -9   2        8.54        4.32      2.32 o 
   4  -9   2       61.66       58.42      3.11 o 
   5  -9   2        2.79        6.14      1.93 o 
   6  -9   2       22.33       26.17      2.54 o 
  -4  -8   2        3.38        3.64      1.85 o 
  -3  -8   2       87.49       82.92      3.71 o 
  -2  -8   2      112.47      121.69      6.53 o 
  -1  -8   2       96.93       96.13      3.49 o 
   0  -8   2       27.44       27.94      4.25 o 
   1  -8   2      313.55      296.98      5.90 o 
   2  -8   2        0.01        1.33      1.33 o 
   3  -8   2       10.15       12.24      1.89 o 
   4  -8   2       52.94       49.87      2.79 o 
   5  -8   2        7.80        8.51      2.02 o 
   6  -8   2       14.99       17.36      2.63 o 
  -4  -7   2        2.61        3.26      1.89 o 
  -3  -7   2       47.44       47.06      4.55 o 
  -2  -7   2        6.92       10.25      1.85 o 
  -1  -7   2      466.83      463.30      7.62 o 
   0  -7   2        9.91       12.75      1.40 o 
   1  -7   2       54.73       51.11      1.83 o 
   2  -7   2       42.43       37.53      2.18 o 
   3  -7   2       51.89       47.37      2.41 o 
   4  -7   2      155.17      140.83      4.14 o 
   5  -7   2        1.39        1.38      1.69 o 
   6  -7   2        3.40        5.31      3.80 o 
  -5  -6   2       19.51       21.53      2.58 o 
  -4  -6   2       43.16       43.14      8.22 o 
  -3  -6   2       16.67       18.89      2.87 o 
  -2  -6   2      147.49      122.29      3.63 o 
  -1  -6   2       32.43       29.89      1.85 o 
   0  -6   2      283.20      269.92      3.92 o 
   1  -6   2      400.90      406.50      4.99 o 
   2  -6   2       83.48       77.63      2.62 o 
   3  -6   2       64.59       59.88      2.45 o 
   4  -6   2        4.27        6.00      1.59 o 
   5  -6   2        1.02        1.25      1.54 o 
   6  -6   2        0.00        0.63      1.74 o 
   7  -6   2        7.51       13.08      2.46 o 
  -5  -5   2      109.88       97.64     12.26 o 
  -4  -5   2        3.59        5.28      1.70 o 
  -3  -5   2       92.78       83.29      3.92 o 
  -2  -5   2      146.63      113.62      3.32 o 
  -1  -5   2       38.13       35.67      1.64 o 
   0  -5   2       14.37       14.41      1.18 o 
   1  -5   2       77.22       71.91      1.76 o 
   2  -5   2       53.65       62.11      2.23 o 
   3  -5   2       23.92       21.36      1.77 o 
   4  -5   2        1.04        4.19      1.38 o 
   5  -5   2        0.16        2.41      1.93 o 
   6  -5   2       17.38       25.02      2.34 o 
   7  -5   2        0.09        3.56      2.91 o 
  -6  -4   2        3.79        4.42      2.04 o 
  -5  -4   2        1.17        1.78      1.71 o 
  -4  -4   2        0.70        0.43      1.39 o 
  -3  -4   2        7.68        7.15      1.51 o 
  -2  -4   2       48.81       47.80      4.48 o 
  -1  -4   2        7.55        7.74      1.27 o 
   0  -4   2        6.80        7.81      0.91 o 
   1  -4   2      198.20      187.09      2.69 o 
   2  -4   2       30.21       30.80      1.67 o 
   3  -4   2      321.10      315.79      7.79 o 
   4  -4   2      328.16      315.87      5.81 o 
   5  -4   2      126.91      117.79      6.17 o 
   6  -4   2       11.59       15.27      2.21 o 
   7  -4   2       18.15       25.94      2.62 o 
  -6  -3   2        4.68        5.01      2.15 o 
  -5  -3   2      243.12      217.64      7.62 o 
  -4  -3   2        4.03        2.93      1.56 o 
  -3  -3   2       33.87       29.40      1.96 o 
  -2  -3   2      270.15      272.08     11.04 o 
  -1  -3   2      184.34      192.22      5.54 o 
   0  -3   2       21.33       20.49      0.94 o 
   1  -3   2        0.15       -0.05      0.63 o 
   2  -3   2        2.94        4.27      0.76 o 
   3  -3   2     1667.93     1733.88     15.07 o 
   4  -3   2        9.79        9.76      1.18 o 
   5  -3   2       96.53       92.28      3.28 o 
   6  -3   2        2.15        2.26      2.36 o 
   7  -3   2       11.45       19.43      3.42 o 
  -6  -2   2        0.00       -0.95      1.75 o 
  -5  -2   2        2.12        4.89      1.84 o 
  -4  -2   2        0.80        0.56      1.25 o 
  -3  -2   2        5.90        6.12      1.34 o 
  -2  -2   2      951.57     1032.70     11.95 o 
  -1  -2   2       68.03       63.93      4.52 o 
   0  -2   2       27.98       27.47      0.96 o 
   1  -2   2       96.38       94.22      1.97 o 
   2  -2   2      321.90      338.08      3.82 o 
   3  -2   2       18.77       22.34      1.73 o 
   4  -2   2       13.67       15.53      1.29 o 
   5  -2   2        8.09        8.53      1.30 o 
   6  -2   2       49.70       42.49      2.68 o 
  -6  -1   2        4.78        6.63      2.03 o 
  -5  -1   2       25.76       25.95      2.88 o 
  -4  -1   2       34.68       34.04      2.18 o 
  -3  -1   2       29.81       31.08      1.24 o 
  -2  -1   2      747.43      797.91      9.44 o 
  -1  -1   2     2306.46     2467.86     24.33 o 
   0  -1   2     2681.24     3059.10     24.20 o 
   1  -1   2     3283.05     3468.12     27.34 o 
   2  -1   2     1401.25     1473.97     12.52 o 
   3  -1   2       27.28       28.86      1.28 o 
   4  -1   2        2.56        1.43      0.97 o 
   5  -1   2       20.55       23.75      1.58 o 
   6  -1   2        0.30       -0.09      2.56 o 
  -7   0   2        7.45       10.42      3.13 o 
  -6   0   2        8.25       10.91      2.17 o 
  -5   0   2        5.98        6.27      1.66 o 
  -4   0   2      280.42      273.67      4.02 o 
  -3   0   2       16.23       19.48      1.11 o 
  -2   0   2       50.53       39.85      2.37 o 
  -1   0   2       48.99       51.28      1.12 o 
   0   0   2      769.45      931.40      7.93 o 
   1   0   2      465.89      479.76      5.99 o 
   2   0   2       49.13       47.07      1.60 o 
   3   0   2        0.21        0.55      0.79 o 
   4   0   2        0.56        0.31      0.90 o 
   5   0   2       40.98       41.39      2.37 o 
   6   0   2       77.16       84.33      5.33 o 
  -7   1   2        3.96       10.30      3.16 o 
  -6   1   2        9.09       10.59      2.90 o 
  -5   1   2      189.01      192.55      4.70 o 
  -4   1   2      101.11      101.16      3.54 o 
  -3   1   2       21.59       23.50      1.16 o 
  -2   1   2        7.62        8.29      0.91 o 
  -1   1   2       68.39       70.05      1.37 o 
   0   1   2     3380.86     3911.13     38.70 o 
   1   1   2     1176.38     1196.11     13.12 o 
   2   1   2      621.50      640.86      6.30 o 
   3   1   2      728.64      784.43      7.94 o 
   4   1   2       58.49       58.60      1.97 o 
   5   1   2       13.60       11.81      1.93 o 
   6   1   2       67.44       73.35      5.31 o 
  -7   2   2        0.17        0.99      2.77 o 
  -6   2   2        1.99        1.72      2.33 o 
  -5   2   2       91.69       82.49      3.65 o 
  -4   2   2        8.94        5.74      1.07 o 
  -3   2   2       75.05       75.05      1.79 o 
  -2   2   2      441.73      471.74      4.92 o 
  -1   2   2       30.38       28.01      1.06 o 
   0   2   2       15.86       14.91      1.50 o 
   1   2   2       73.52       69.37      2.41 o 
   2   2   2      207.20      214.90      4.11 o 
   3   2   2       72.54       81.02      2.06 o 
   4   2   2        9.06        9.02      1.25 o 
   5   2   2        1.77        4.52      2.43 o 
   6   2   2       84.65       84.32      5.65 o 
  -7   3   2       41.22       50.85      4.61 o 
  -6   3   2        0.75        0.55      1.43 o 
  -5   3   2       14.23       15.95      2.46 o 
  -4   3   2        4.10        3.13      0.96 o 
  -3   3   2       39.25       39.79      1.43 o 
  -2   3   2      158.12      140.65      2.26 o 
  -1   3   2       35.26       31.11      1.77 o 
   0   3   2      425.73      428.07      4.45 o 
   1   3   2      269.23      278.56      4.64 o 
   2   3   2       26.49       26.44      1.24 o 
   3   3   2        9.81        9.68      1.50 o 
   4   3   2       15.79       13.46      2.47 o 
   5   3   2       42.17       33.28      3.74 o 
   6   3   2       46.57       58.57      5.32 o 
  -7   4   2        2.63       12.18      3.28 o 
  -6   4   2       27.97       27.57      4.89 o 
  -5   4   2        6.61        8.39      2.59 o 
  -4   4   2       51.99       47.06      2.27 o 
  -3   4   2       71.25       68.42      2.70 o 
  -2   4   2        5.02        9.44      1.50 o 
  -1   4   2       10.61       11.91      1.53 o 
   0   4   2       81.60       91.87      2.38 o 
   1   4   2        1.08        3.47      0.82 o 
   2   4   2        6.46        8.27      1.43 o 
   3   4   2       12.76       12.15      1.30 o 
   4   4   2       10.63        9.79      2.68 o 
   5   4   2       52.06       43.67      4.39 o 
  -7   5   2        2.20        6.02      3.02 o 
  -6   5   2        0.09        0.17      1.50 o 
  -5   5   2       21.83       18.36      2.04 o 
  -4   5   2       55.21       51.16      3.92 o 
  -3   5   2       73.08       72.78      2.64 o 
  -2   5   2        4.84        5.12      1.30 o 
  -1   5   2       92.85       95.74      2.91 o 
   0   5   2      768.88      834.74     11.76 o 
   1   5   2        0.91       -0.05      1.14 o 
   2   5   2        2.46        4.05      1.01 o 
   3   5   2        8.58        6.96      1.42 o 
   4   5   2       22.23       18.55      3.14 o 
   5   5   2       21.79       24.35      3.87 o 
  -7   6   2        0.84        1.83      1.86 o 
  -6   6   2       81.94       68.66      4.81 o 
  -5   6   2      125.56      121.90      4.03 o 
  -4   6   2       72.09       70.62      4.23 o 
  -3   6   2      136.36      110.65      7.02 o 
  -2   6   2       71.36       59.77      5.20 o 
  -1   6   2       10.44        7.86      1.08 o 
   0   6   2       58.58       56.94      1.90 o 
   1   6   2        0.00       -0.14      0.92 o 
   2   6   2       65.54       58.40      2.02 o 
   3   6   2      114.92      103.08      5.45 o 
   4   6   2       15.67       15.05      3.58 o 
  -7   7   2        0.79        2.67      2.31 o 
  -6   7   2       13.18       11.19      2.23 o 
  -5   7   2       43.46       40.46      2.73 o 
  -4   7   2       92.84       86.17      5.51 o 
  -3   7   2      306.62      296.54      5.88 o 
  -2   7   2      141.51      138.89      3.83 o 
  -1   7   2        4.61        5.82      1.16 o 
   0   7   2        0.15        0.71      1.22 o 
   1   7   2        0.47       -0.59      0.95 o 
   2   7   2        0.91       -0.31      1.21 o 
   3   7   2       19.93       14.54      3.37 o 
   4   7   2        0.27        5.01      3.00 o 
  -6   8   2        3.07        2.56      1.87 o 
  -5   8   2        0.34       -0.88      1.61 o 
  -4   8   2        1.01        1.09      1.64 o 
  -3   8   2        0.47        4.01      1.85 o 
  -2   8   2       95.05       93.09      3.34 o 
  -1   8   2      139.11      137.95      7.91 o 
   0   8   2       32.24       28.07      1.75 o 
   1   8   2       35.49       32.91      1.97 o 
   2   8   2       31.47       32.11      3.63 o 
   3   8   2        7.80       14.91      3.56 o 
  -6   9   2       35.58       43.12      6.05 o 
  -5   9   2       22.37       21.85      2.53 o 
  -4   9   2       76.82       69.29      3.35 o 
  -3   9   2       18.05       19.07      2.41 o 
  -2   9   2       10.94       12.45      2.75 o 
  -1   9   2       38.50       42.37      2.70 o 
   0   9   2       24.07       22.51      1.86 o 
   1   9   2        2.87        4.06      1.71 o 
   2   9   2        2.91        7.02      3.39 o 
   3   9   2        0.53        4.17      2.64 o 
  -5  10   2       44.53       46.03      5.13 o 
  -4  10   2        0.29        2.94      1.78 o 
  -3  10   2        1.23        2.53      2.05 o 
  -2  10   2       38.11       36.41      2.70 o 
  -1  10   2        2.67       12.36      2.38 o 
   0  10   2        0.01       -1.31      2.41 o 
   2  10   2        3.57        3.12      2.71 o 
  -4  11   2       24.02       27.73      2.75 o 
  -3  11   2       85.03      103.65      7.13 o 
  -2  11   2        1.88        3.67      2.15 o 
  -1  11   2        0.75        3.68      1.94 o 
  -3  12   2       34.42       48.57      3.42 o 
  -2  12   2        0.50        2.44      2.14 o 
   2 -12   3        3.21        3.81      2.53 o 
  -1 -11   3        5.87       10.64      3.60 o 
   1 -11   3        1.19        5.78      3.27 o 
   2 -11   3       32.13       34.96      4.10 o 
   3 -11   3        6.10        5.83      4.93 o 
   4 -11   3        4.46        7.36      2.13 o 
  -2 -10   3       25.15       32.23      6.18 o 
  -1 -10   3       21.86       30.47      3.40 o 
   0 -10   3        8.25        8.68      2.92 o 
   1 -10   3       16.25       24.35      3.75 o 
   2 -10   3       22.42       32.79      2.60 o 
   3 -10   3       10.74       16.16      4.67 o 
   4 -10   3       17.20       19.90      2.45 o 
   5 -10   3       82.40       71.62      5.28 o 
  -3  -9   3       18.83       22.47      2.50 o 
  -2  -9   3        6.68        8.40      2.12 o 
  -1  -9   3        0.00        0.20      1.71 o 
   0  -9   3        0.57       -2.09      2.34 o 
   1  -9   3      104.41      109.85      3.72 o 
   2  -9   3       68.52       69.69      3.15 o 
   3  -9   3        3.54        5.42      2.69 o 
   4  -9   3        5.64        7.41      1.86 o 
   5  -9   3       15.93       17.92      2.31 o 
  -3  -8   3        0.17        0.76      1.79 o 
  -2  -8   3       31.95       34.71      3.42 o 
  -1  -8   3       28.64       30.97      2.37 o 
   0  -8   3      284.85      277.31      5.77 o 
   1  -8   3       65.79       64.40      5.23 o 
   2  -8   3       10.94       10.92      1.79 o 
   3  -8   3       19.68       18.20      2.00 o 
   4  -8   3      104.27       97.51      3.68 o 
   5  -8   3       88.70       73.15      3.53 o 
   6  -8   3       90.96       85.90      6.08 o 
  -4  -7   3        6.60        9.81      2.12 o 
  -3  -7   3        8.89        9.17      2.17 o 
  -2  -7   3        5.26        6.70      1.77 o 
  -1  -7   3      997.34     1027.44     13.44 o 
   0  -7   3      180.46      173.70      3.32 o 
   1  -7   3       72.21       71.71      3.67 o 
   2  -7   3        0.75        2.38      1.30 o 
   3  -7   3       33.98       31.59      2.14 o 
   4  -7   3       10.19       10.77      1.91 o 
   5  -7   3        7.33        5.40      1.78 o 
   6  -7   3       81.58       71.95      3.58 o 
  -5  -6   3        0.26        1.36      1.79 o 
  -4  -6   3       17.12       18.50      2.19 o 
  -3  -6   3        4.50        6.23      2.61 o 
  -2  -6   3        1.44        2.48      1.38 o 
  -1  -6   3       93.52       84.89      2.98 o 
   0  -6   3        0.03        0.86      0.88 o 
   1  -6   3       24.87       22.23      1.38 o 
   2  -6   3        3.05        4.33      1.37 o 
   3  -6   3        1.46        1.76      1.21 o 
   4  -6   3      293.87      261.80      6.29 o 
   5  -6   3       36.96       30.40      2.32 o 
   6  -6   3       19.72       22.92      2.39 o 
  -5  -5   3       96.62       96.92      6.49 o 
  -4  -5   3       54.83       44.76      5.87 o 
  -3  -5   3       58.10       53.43      2.64 o 
  -2  -5   3      439.64      441.83      7.96 o 
  -1  -5   3       79.44       66.68      3.66 o 
   0  -5   3       85.37       87.05      2.01 o 
   1  -5   3      248.24      229.82      3.38 o 
   2  -5   3       12.75        9.95      1.28 o 
   3  -5   3      455.97      398.15     11.03 o 
   4  -5   3      797.26      772.11     10.71 o 
   5  -5   3      244.27      242.97      7.21 o 
   6  -5   3       21.13       32.19      3.24 o 
  -5  -4   3        0.63        2.08      1.87 o 
  -4  -4   3      111.04       88.14      3.84 o 
  -3  -4   3       49.36       46.04      2.42 o 
  -2  -4   3       27.61       28.78      1.93 o 
  -1  -4   3        1.14        0.49      1.38 o 
   0  -4   3       63.99       63.24      1.59 o 
   1  -4   3       12.02       13.17      1.07 o 
   2  -4   3       45.66       45.73      1.48 o 
   3  -4   3       45.38       41.52      1.68 o 
   4  -4   3      387.71      380.63      8.85 o 
   5  -4   3        6.64        8.28      1.68 o 
   6  -4   3        1.08        0.40      1.55 o 
   7  -4   3        4.04       10.51      3.05 o 
  -6  -3   3        1.09        1.18      1.94 o 
  -5  -3   3        1.22        0.55      1.62 o 
  -4  -3   3       83.71       67.93      2.97 o 
  -3  -3   3      113.78      104.71      3.27 o 
  -2  -3   3       33.47       36.28      1.99 o 
  -1  -3   3     2070.02     2288.36     23.56 o 
   0  -3   3       46.19       52.64      1.41 o 
   1  -3   3       78.85       76.30      1.71 o 
   2  -3   3      158.51      156.12      2.54 o 
   3  -3   3      112.81      126.67      2.42 o 
   4  -3   3      374.79      368.66      4.95 o 
   5  -3   3       14.63       18.17      2.05 o 
   6  -3   3       11.99       11.57      3.00 o 
   7  -3   3       35.50       55.18      4.68 o 
  -6  -2   3        0.00       -0.73      2.31 o 
  -5  -2   3       14.55       16.48      3.69 o 
  -4  -2   3        0.88        0.11      1.39 o 
  -3  -2   3       61.14       65.17      2.57 o 
  -2  -2   3      578.63      669.58      8.76 o 
  -1  -2   3      105.40      122.51      2.77 o 
   0  -2   3       70.83       75.46      1.54 o 
   1  -2   3        0.13       -0.60      0.60 o 
   2  -2   3      191.08      203.33      3.48 o 
   3  -2   3      427.76      454.88      6.01 o 
   4  -2   3       90.79       95.13      3.53 o 
   5  -2   3       26.64       24.71      1.68 o 
   6  -2   3        6.26        4.15      2.70 o 
  -6  -1   3        2.11        4.31      1.84 o 
  -5  -1   3        8.76        8.65      1.97 o 
  -4  -1   3       49.04       43.86      2.37 o 
  -3  -1   3       17.30       14.92      1.63 o 
  -2  -1   3      482.01      530.91      8.74 o 
  -1  -1   3      499.92      571.77      7.11 o 
   0  -1   3      351.87      393.86      4.08 o 
   1  -1   3        2.80        4.93      0.72 o 
   2  -1   3      174.74      181.83      2.62 o 
   3  -1   3      303.42      342.13      4.35 o 
   4  -1   3        0.15        0.15      0.96 o 
   5  -1   3       13.38       15.14      1.99 o 
   6  -1   3       22.06       18.88      3.19 o 
  -7   0   3        0.07        2.33      2.72 o 
  -6   0   3        5.51        3.64      2.11 o 
  -5   0   3       33.63       37.73      2.52 o 
  -4   0   3       24.22       20.65      3.26 o 
  -3   0   3        8.29        9.42      1.09 o 
  -2   0   3       13.83       12.16      0.92 o 
  -1   0   3        0.19        1.32      0.63 o 
   0   0   3     1398.60     1749.08     14.49 o 
   1   0   3      508.49      566.42      7.32 o 
   2   0   3      819.04      921.50     11.16 o 
   3   0   3      360.46      403.88      4.85 o 
   4   0   3       48.69       50.62      2.62 o 
   5   0   3        0.28       -0.72      1.47 o 
   6   0   3       33.34       37.60      2.73 o 
  -7   1   3       13.20       14.86      3.20 o 
  -6   1   3       14.16       16.69      3.17 o 
  -5   1   3      159.47      158.28      4.36 o 
  -4   1   3      493.34      498.64      7.67 o 
  -3   1   3        0.11       -0.50      0.72 o 
  -2   1   3        6.65        7.37      0.91 o 
  -1   1   3        4.14        4.98      0.79 o 
   0   1   3        1.78        3.61      0.92 o 
   1   1   3      104.89      108.26      2.66 o 
   2   1   3       14.85       14.94      1.44 o 
   3   1   3       16.59       20.36      1.25 o 
   4   1   3        4.56        3.38      1.35 o 
   5   1   3        8.49        8.24      1.89 o 
   6   1   3        4.72        1.87      2.46 o 
  -7   2   3       48.90       64.24      5.25 o 
  -6   2   3        0.93        0.78      2.19 o 
  -5   2   3       11.44       12.27      1.45 o 
  -4   2   3        4.67        4.40      1.06 o 
  -3   2   3        9.32        7.80      1.00 o 
  -2   2   3       57.40       68.62      1.67 o 
  -1   2   3      209.85      225.77      5.16 o 
   0   2   3      334.97      358.61      5.25 o 
   1   2   3        0.50       -0.49      0.90 o 
   2   2   3        0.57        0.26      1.05 o 
   3   2   3        0.22        0.78      0.79 o 
   4   2   3        2.72        3.34      1.40 o 
   5   2   3       19.06       22.02      2.88 o 
   6   2   3        6.37        1.58      2.43 o 
  -7   3   3       32.54       40.65      4.35 o 
  -6   3   3        0.33        0.38      2.21 o 
  -5   3   3        1.90        2.84      1.40 o 
  -4   3   3        4.06        3.23      1.00 o 
  -3   3   3        3.56        3.52      0.90 o 
  -2   3   3      105.13      119.72      2.26 o 
  -1   3   3       35.20       35.62      1.25 o 
   0   3   3       12.51       13.00      0.93 o 
   1   3   3      202.60      221.69      4.29 o 
   2   3   3       40.03       39.98      2.05 o 
   3   3   3        0.51        1.35      1.17 o 
   4   3   3        0.20       -1.05      1.39 o 
   5   3   3        8.88        9.29      2.65 o 
   6   3   3        3.38        3.63      2.87 o 
  -7   4   3       12.45       14.23      3.53 o 
  -6   4   3       36.39       34.32      2.56 o 
  -5   4   3       48.72       46.23      2.55 o 
  -4   4   3        6.18        5.35      1.44 o 
  -3   4   3      102.58      107.68      2.31 o 
  -2   4   3       10.33       12.58      1.04 o 
  -1   4   3      292.85      304.30      3.85 o 
   0   4   3      104.56      103.25      2.05 o 
   1   4   3      107.88      109.47      3.11 o 
   2   4   3        3.18        1.63      1.12 o 
   3   4   3        6.96        6.23      1.77 o 
   4   4   3        7.15        5.82      1.61 o 
   5   4   3      141.13      117.46      6.38 o 
  -7   5   3        0.20        0.47      2.86 o 
  -6   5   3        0.02        0.67      2.20 o 
  -5   5   3      166.16      142.24      9.86 o 
  -4   5   3       13.00       15.21      1.74 o 
  -3   5   3        0.74        1.47      1.21 o 
  -2   5   3       11.27       12.02      1.16 o 
  -1   5   3       27.64       27.15      1.30 o 
   0   5   3      397.40      427.15      5.12 o 
   1   5   3       57.19       55.61      1.76 o 
   2   5   3       15.44       16.23      1.75 o 
   3   5   3        8.75        9.75      1.65 o 
   4   5   3        0.01        0.30      1.95 o 
   5   5   3        1.66        2.70      2.60 o 
  -7   6   3       31.95       33.80      2.95 o 
  -6   6   3       38.59       38.92      5.99 o 
  -5   6   3       42.18       39.06      2.62 o 
  -4   6   3        9.30        9.04      1.78 o 
  -3   6   3      483.64      459.00      7.44 o 
  -2   6   3        1.79        3.18      1.09 o 
  -1   6   3        7.14        6.14      1.10 o 
   0   6   3       46.72       47.22      1.82 o 
   1   6   3        1.29        0.18      1.05 o 
   2   6   3       49.02       40.22      2.40 o 
   3   6   3        3.25        3.47      1.36 o 
   4   6   3       36.54       29.74      3.66 o 
  -6   7   3        6.59        7.65      2.16 o 
  -5   7   3       63.09       47.81      2.86 o 
  -4   7   3        2.15        0.22      1.50 o 
  -3   7   3       55.67       49.01      5.20 o 
  -2   7   3      319.88      307.96      5.88 o 
  -1   7   3       40.06       44.35      1.83 o 
   0   7   3        3.99        4.11      1.28 o 
   1   7   3       12.85       15.80      1.85 o 
   2   7   3       76.37       65.00      3.06 o 
   3   7   3        0.13        1.43      2.21 o 
   4   7   3       17.51       13.24      3.48 o 
  -6   8   3        0.77        0.22      1.79 o 
  -5   8   3       40.67       38.98      2.88 o 
  -4   8   3       19.93       20.14      2.26 o 
  -3   8   3      478.31      478.35      8.36 o 
  -2   8   3        5.70        5.96      1.79 o 
  -1   8   3       43.82       48.94      2.67 o 
   0   8   3        5.07        5.14      1.30 o 
   1   8   3       54.11       49.40      2.83 o 
   2   8   3        8.70        7.37      2.41 o 
   3   8   3       24.65       22.96      3.57 o 
  -6   9   3       23.02       28.40      6.03 o 
  -5   9   3       16.58       17.18      2.58 o 
  -4   9   3        0.75       -0.36      2.31 o 
  -3   9   3       41.80       43.73      2.78 o 
  -2   9   3      256.96      253.95     13.91 o 
  -1   9   3       59.19       55.36      3.04 o 
   0   9   3        4.26        0.02      2.28 o 
   1   9   3      136.75      129.29      8.02 o 
   2   9   3      125.24      117.14      6.50 o 
  -5  10   3       84.72       83.96      4.11 o 
  -4  10   3       10.74       11.00      2.26 o 
  -3  10   3       60.27       70.07      3.44 o 
  -2  10   3        0.07        0.29      1.92 o 
  -1  10   3        0.98        0.54      2.50 o 
   0  10   3        6.04       13.35      3.42 o 
   1  10   3       12.03       11.78      3.19 o 
  -4  11   3      247.61      253.05     14.53 o 
  -3  11   3       13.20       17.89      2.64 o 
  -2  11   3       19.35       23.18      2.73 o 
  -1  11   3       23.69       23.32      3.83 o 
   0  11   3        2.87        8.25      2.96 o 
   0 -11   4        0.01       -0.10      2.69 o 
   1 -11   4       72.97       77.04      5.67 o 
   2 -11   4      142.37      138.42      7.10 o 
   3 -11   4        0.93        3.63      1.88 o 
   4 -11   4       36.59       38.85      3.06 o 
  -2 -10   4        0.64        1.15      1.91 o 
  -1 -10   4        0.32        1.08      2.05 o 
   1 -10   4        3.15        7.70      3.07 o 
   2 -10   4      147.65      125.48      6.34 o 
   3 -10   4        7.40        9.91      2.95 o 
   4 -10   4        0.45        3.38      1.80 o 
   5 -10   4        0.47        1.17      1.60 o 
  -3  -9   4      139.31      153.16     16.19 o 
  -2  -9   4       20.39       26.51      2.71 o 
  -1  -9   4      217.70      236.45      6.15 o 
   1  -9   4      200.55      189.21      7.32 o 
   2  -9   4       89.47       91.18      4.99 o 
   3  -9   4        0.01       -1.10      1.33 o 
   4  -9   4        9.81       12.02      2.17 o 
   5  -9   4       16.90       20.62      3.18 o 
  -3  -8   4        0.09        2.15      3.36 o 
  -2  -8   4        7.31        8.50      2.07 o 
  -1  -8   4        0.04        0.11      1.58 o 
   0  -8   4      277.93      291.60      6.12 o 
   1  -8   4       99.94       99.36      4.59 o 
   2  -8   4       38.67       35.05      2.28 o 
   3  -8   4       14.51       12.81      1.99 o 
   4  -8   4        6.91        7.38      1.75 o 
   5  -8   4       61.00       47.48      2.92 o 
   6  -8   4       54.33       45.96      3.00 o 
  -4  -7   4       18.61       27.35      3.01 o 
  -3  -7   4       23.18       27.02      2.53 o 
  -2  -7   4       18.27       17.16      2.10 o 
  -1  -7   4        9.85       13.08      2.07 o 
   0  -7   4      150.95      147.64      4.08 o 
   1  -7   4       76.65       73.14      3.48 o 
   2  -7   4       13.86       14.12      1.71 o 
   3  -7   4      132.31      118.31      5.92 o 
   4  -7   4       12.90       10.46      1.93 o 
   5  -7   4       92.70       76.79      4.20 o 
   6  -7   4        6.92        7.36      2.04 o 
  -5  -6   4       30.69       34.31      2.98 o 
  -4  -6   4        2.07        7.28      1.94 o 
  -3  -6   4        0.16        1.00      1.41 o 
  -2  -6   4       21.17       16.78      1.96 o 
  -1  -6   4      263.42      265.08      5.98 o 
   0  -6   4      226.52      232.18      3.72 o 
   1  -6   4       51.23       53.45      1.85 o 
   2  -6   4        0.08       -0.16      1.12 o 
   3  -6   4       74.51       66.93      2.72 o 
   4  -6   4      286.91      246.65      5.48 o 
   5  -6   4       30.29       25.20      2.98 o 
   6  -6   4       44.69       41.78      2.93 o 
  -5  -5   4        7.03        8.19      2.18 o 
  -4  -5   4       18.48       16.72      2.16 o 
  -3  -5   4       13.59       11.28      1.90 o 
  -2  -5   4       14.56       17.28      1.84 o 
  -1  -5   4       53.07       49.67      2.41 o 
   0  -5   4        4.09        5.32      0.93 o 
   1  -5   4       65.22       57.43      1.80 o 
   2  -5   4        1.63        2.72      0.95 o 
   3  -5   4       46.61       39.85      4.26 o 
   4  -5   4        4.34        4.64      1.49 o 
   5  -5   4        7.72        7.04      1.77 o 
   6  -5   4       12.44       14.59      3.25 o 
  -5  -4   4       11.21        8.28      2.15 o 
  -4  -4   4       52.69       40.26      2.59 o 
  -3  -4   4       11.01       16.80      2.03 o 
  -2  -4   4      279.01      275.19      9.61 o 
  -1  -4   4      116.46      133.74      3.46 o 
   0  -4   4       69.25       77.34      1.87 o 
   1  -4   4       23.28       23.38      1.72 o 
   2  -4   4        4.22        4.85      1.08 o 
   3  -4   4       37.91       37.85      1.53 o 
   4  -4   4       36.76       32.92      2.25 o 
   5  -4   4       28.68       27.03      2.60 o 
   6  -4   4        0.19       -1.53      2.30 o 
  -6  -3   4        1.49        2.73      2.03 o 
  -5  -3   4        2.85        4.12      1.86 o 
  -4  -3   4       19.80       15.16      2.06 o 
  -3  -3   4        1.27        2.41      1.35 o 
  -2  -3   4       15.43       15.78      1.69 o 
  -1  -3   4      414.10      470.74      6.87 o 
   0  -3   4        1.91       -0.48      0.71 o 
   1  -3   4        4.91        6.12      0.93 o 
   2  -3   4       21.59       18.60      1.16 o 
   3  -3   4        5.72        5.52      1.23 o 
   4  -3   4       47.12       48.54      1.87 o 
   5  -3   4        0.03        0.94      2.36 o 
   6  -3   4        5.41        7.53      3.16 o 
  -6  -2   4        2.27        5.44      2.06 o 
  -5  -2   4        3.62        4.05      1.77 o 
  -4  -2   4        2.63        3.62      2.03 o 
  -3  -2   4        1.06       -0.75      1.16 o 
  -2  -2   4      526.47      580.21      8.17 o 
  -1  -2   4      181.75      215.49      4.04 o 
   0  -2   4        0.01       -0.40      0.67 o 
   1  -2   4       45.39       53.15      1.51 o 
   2  -2   4       50.21       59.88      1.60 o 
   3  -2   4       60.82       60.20      1.83 o 
   4  -2   4      195.87      196.37      3.49 o 
   5  -2   4        0.16        1.54      2.37 o 
   6  -2   4       12.84       13.54      3.39 o 
  -6  -1   4        0.12       -1.49      1.86 o 
  -5  -1   4        0.04        1.00      1.71 o 
  -4  -1   4        0.66        0.12      1.53 o 
  -3  -1   4       10.92       12.03      1.67 o 
  -2  -1   4      345.51      391.95      6.10 o 
  -1  -1   4      268.46      312.87      3.76 o 
   0  -1   4        7.98        9.43      0.89 o 
   1  -1   4      578.84      677.45      8.70 o 
   2  -1   4        0.04        0.54      0.66 o 
   3  -1   4        1.54        2.29      0.86 o 
   4  -1   4        7.50       10.90      1.79 o 
   5  -1   4        6.14       10.66      1.92 o 
   6  -1   4       23.57       23.55      3.38 o 
  -6   0   4       30.09       34.98      6.27 o 
  -5   0   4      320.40      326.56      6.77 o 
  -4   0   4      187.16      179.94      8.44 o 
  -3   0   4      104.69      100.02      2.16 o 
  -2   0   4        4.16        6.12      0.89 o 
  -1   0   4      105.89      125.53      2.32 o 
   0   0   4        1.18        1.11      0.61 o 
   1   0   4      506.29      612.30      8.22 o 
   2   0   4        0.32        0.65      0.98 o 
   3   0   4        6.60        7.26      1.95 o 
   4   0   4       46.10       52.88      2.59 o 
   5   0   4        1.08        4.47      1.72 o 
   6   0   4        3.64        6.76      1.88 o 
  -7   1   4        2.38        3.13      2.68 o 
  -6   1   4        0.75        1.97      2.48 o 
  -5   1   4        1.62        3.43      1.64 o 
  -4   1   4       88.63       77.09      4.48 o 
  -3   1   4       31.97       31.00      1.44 o 
  -2   1   4       22.03       19.07      1.17 o 
  -1   1   4      104.26      121.70      2.15 o 
   0   1   4      162.84      179.95      4.60 o 
   1   1   4       53.99       65.85      2.31 o 
   2   1   4        8.96        8.15      1.39 o 
   3   1   4       14.95       14.20      1.68 o 
   4   1   4        3.07        6.38      1.61 o 
   5   1   4       19.90       23.13      2.34 o 
   6   1   4        0.61        2.77      1.67 o 
  -7   2   4       92.88      103.77      6.43 o 
  -6   2   4        0.97        3.45      2.66 o 
  -5   2   4      165.39      166.07      5.30 o 
  -4   2   4       26.72       26.05      1.58 o 
  -3   2   4        2.19        2.78      0.98 o 
  -2   2   4      162.11      176.50      2.86 o 
  -1   2   4      852.85     1041.38      9.56 o 
   0   2   4      432.67      480.38      6.87 o 
   1   2   4       22.73       24.32      1.69 o 
   2   2   4        1.24        0.62      1.46 o 
   3   2   4       28.68       29.48      5.08 o 
   4   2   4       10.70       10.59      3.24 o 
   5   2   4        0.94        2.28      1.69 o 
   6   2   4        6.77        9.15      3.16 o 
  -7   3   4       68.55       83.52      5.82 o 
  -6   3   4       14.33       15.87      3.49 o 
  -5   3   4        0.21       -0.56      1.34 o 
  -4   3   4        6.32        8.68      1.29 o 
  -3   3   4       38.66       39.36      1.61 o 
  -2   3   4      143.87      165.70      2.93 o 
  -1   3   4      538.70      624.89      6.42 o 
   0   3   4      529.04      595.74      8.25 o 
   1   3   4       14.03       13.03      1.52 o 
   2   3   4       23.70       16.78      2.67 o 
   3   3   4       43.81       35.64      2.38 o 
   4   3   4        1.13        1.54      1.55 o 
   5   3   4       33.92       29.95      2.45 o 
  -7   4   4      145.55      171.21      8.09 o 
  -6   4   4        6.49        8.33      2.87 o 
  -5   4   4       81.66       73.61      3.05 o 
  -4   4   4       30.33       22.98      1.93 o 
  -3   4   4       57.31       62.49      1.96 o 
  -2   4   4       73.58       74.50      1.93 o 
  -1   4   4        7.56       10.33      1.14 o 
   0   4   4      440.14      448.00      6.96 o 
   1   4   4      288.66      314.24      5.83 o 
   2   4   4       16.27       16.25      3.84 o 
   3   4   4       12.48        9.25      2.01 o 
   4   4   4       21.01       19.37      3.55 o 
   5   4   4        1.60        2.01      2.31 o 
  -7   5   4      139.25      142.58      7.29 o 
  -6   5   4      285.41      240.45     11.00 o 
  -5   5   4        7.72       12.33      2.00 o 
  -4   5   4        4.86        1.87      1.39 o 
  -3   5   4      366.75      335.94     17.43 o 
  -2   5   4      600.06      577.18      6.95 o 
  -1   5   4        3.69        4.55      1.04 o 
   0   5   4      155.19      155.16      3.23 o 
   1   5   4       17.10       12.14      1.76 o 
   2   5   4       35.40       28.76      2.15 o 
   3   5   4      263.00      221.26      5.41 o 
   4   5   4       85.63       74.23     15.81 o 
   5   5   4       20.10       18.59      3.13 o 
  -6   6   4       36.93       30.48      2.72 o 
  -5   6   4       11.73       11.91      2.72 o 
  -4   6   4        5.82        5.49      1.75 o 
  -3   6   4       36.04       36.51      2.24 o 
  -2   6   4       73.10       73.79      2.08 o 
  -1   6   4       30.75       33.68      1.60 o 
   0   6   4       54.13       62.45      2.02 o 
   1   6   4       27.55       25.17      2.02 o 
   2   6   4        0.39       -0.25      1.40 o 
   3   6   4       28.04       21.21      2.14 o 
   4   6   4        5.46        6.49      2.49 o 
  -6   7   4       10.51        7.83      2.28 o 
  -5   7   4        0.99        2.23      1.83 o 
  -4   7   4        7.07        8.88      1.90 o 
  -3   7   4       37.90       34.40      2.40 o 
  -2   7   4     1075.79     1098.21     13.95 o 
  -1   7   4      139.53      134.78      2.99 o 
   0   7   4        3.34        4.71      1.55 o 
   1   7   4       74.74       71.19      3.11 o 
   2   7   4      163.99      139.43     10.14 o 
   3   7   4       25.04       32.14      3.71 o 
  -6   8   4        2.17        6.37      2.17 o 
  -5   8   4        9.09       11.15      2.26 o 
  -4   8   4        0.19        1.45      1.66 o 
  -3   8   4      407.90      384.92      7.40 o 
  -2   8   4       39.79       43.44      2.59 o 
  -1   8   4      133.73      138.78      4.79 o 
   0   8   4       22.85       28.85      2.28 o 
   1   8   4       20.51       20.31      2.20 o 
   2   8   4       51.01       45.26      9.57 o 
   3   8   4        0.59        5.03      2.30 o 
  -6   9   4        0.21        0.74      1.87 o 
  -5   9   4        0.86       -0.09      5.01 o 
  -4   9   4       44.95       49.46      6.63 o 
  -3   9   4       74.44       76.65      4.68 o 
  -2   9   4        0.00        3.26      1.65 o 
  -1   9   4        0.82        3.64      2.84 o 
   0   9   4       18.08       25.37      2.33 o 
   1   9   4       29.41       35.28      2.63 o 
   2   9   4       28.05       20.63      3.34 o 
  -5  10   4       56.33       60.23      3.64 o 
  -4  10   4      119.70      119.23      4.54 o 
  -3  10   4      139.83      156.56      4.99 o 
  -2  10   4       12.57       17.74      4.01 o 
  -1  10   4        4.46       10.14      3.12 o 
   0  10   4        4.52        8.38      3.20 o 
   1  10   4       47.97       62.83      3.49 o 
  -4  11   4        0.08        1.45      2.51 o 
  -3  11   4       10.95       18.28      2.49 o 
  -2  11   4        0.29        3.30      2.97 o 
  -1  11   4        0.82        0.40      2.76 o 
   0  11   4        5.78       13.01      3.26 o 
   0 -11   5        8.15        6.32      3.50 o 
   1 -11   5        6.94       12.19      3.52 o 
   2 -11   5        1.28        6.73      3.10 o 
   3 -11   5       40.33       36.19      4.28 o 
  -1 -10   5       46.93       51.33      3.80 o 
   0 -10   5       67.21       62.28      5.33 o 
   1 -10   5        5.84       12.04      3.41 o 
   2 -10   5      105.48      106.96      6.11 o 
   3 -10   5       39.76       39.77      5.60 o 
   4 -10   5        5.21       11.26      2.24 o 
  -2  -9   5        1.53        3.59      2.01 o 
  -1  -9   5       12.82       18.35      2.62 o 
   0  -9   5       12.89       13.74      3.36 o 
   1  -9   5        0.10        2.46      2.50 o 
   2  -9   5       57.42       55.06      4.38 o 
   3  -9   5        4.96        5.21      1.75 o 
   4  -9   5        2.47        0.93      1.94 o 
   5  -9   5       31.32       34.38      2.74 o 
  -3  -8   5       36.39       46.93      3.10 o 
  -2  -8   5       21.52       23.03      6.61 o 
  -1  -8   5      116.77      117.57      5.79 o 
   0  -8   5        5.08        4.62      2.40 o 
   1  -8   5       15.13       17.19      3.17 o 
   2  -8   5       15.55       22.86      3.36 o 
   3  -8   5       60.69       47.62      2.65 o 
   4  -8   5       20.42       19.98      2.27 o 
   5  -8   5        2.03        4.32      2.00 o 
  -4  -7   5        6.43       14.19      3.95 o 
  -3  -7   5       16.12       16.43      2.40 o 
  -2  -7   5        3.34        3.60      4.26 o 
  -1  -7   5      104.94      104.14      3.77 o 
   0  -7   5       58.84       59.30      2.81 o 
   1  -7   5        3.35        3.53      1.17 o 
   2  -7   5       26.20       26.16      2.03 o 
   3  -7   5       20.33       14.62      1.93 o 
   4  -7   5       32.88       28.86      2.30 o 
   5  -7   5       86.84       74.89      6.02 o 
   6  -7   5       18.74       16.26      3.37 o 
  -4  -6   5        1.17        4.27      1.86 o 
  -3  -6   5        9.38       14.05      3.18 o 
  -2  -6   5       24.98       21.96      2.47 o 
  -1  -6   5      110.51      104.77      3.63 o 
   0  -6   5       69.53       69.86      3.30 o 
   1  -6   5       23.17       20.54      1.45 o 
   2  -6   5      193.65      169.58      4.31 o 
   3  -6   5       69.21       68.88      2.83 o 
   4  -6   5       58.39       54.14      2.74 o 
   5  -6   5       22.01       21.07      2.97 o 
   6  -6   5      106.17       95.18      5.99 o 
  -5  -5   5        9.65       10.70      2.11 o 
  -4  -5   5        1.56       -1.08      1.38 o 
  -3  -5   5       48.34       41.61      2.69 o 
  -2  -5   5       71.88       70.18      3.02 o 
  -1  -5   5        4.85        3.49      1.44 o 
   0  -5   5       39.47       40.46      1.62 o 
   1  -5   5       55.28       53.86      2.52 o 
   2  -5   5        4.80        7.57      1.20 o 
   3  -5   5       11.99       12.89      1.92 o 
   4  -5   5        0.47       -0.42      1.33 o 
   5  -5   5       19.00       13.79      3.17 o 
   6  -5   5       22.23       20.09      3.35 o 
  -5  -4   5        0.01       -1.53      1.54 o 
  -4  -4   5        0.27        2.32      1.48 o 
  -3  -4   5        9.32       13.26      1.94 o 
  -2  -4   5       20.91       26.90      2.10 o 
  -1  -4   5       17.89       24.44      1.87 o 
   0  -4   5       25.37       31.65      1.94 o 
   1  -4   5       18.41       21.85      1.36 o 
   2  -4   5       13.33       11.68      1.27 o 
   3  -4   5       21.24       25.35      1.73 o 
   4  -4   5       25.41       25.05      2.58 o 
   5  -4   5       23.40       27.70      3.63 o 
   6  -4   5       95.43      115.12      6.74 o 
  -6  -3   5        1.94        2.19      1.76 o 
  -5  -3   5       25.79       28.00      2.53 o 
  -4  -3   5       27.07       16.10      2.15 o 
  -3  -3   5        7.61       10.40      1.80 o 
  -2  -3   5       28.21       25.88      2.04 o 
  -1  -3   5        7.49        8.52      1.47 o 
   0  -3   5        8.05       11.98      1.09 o 
   1  -3   5        1.20        2.08      0.88 o 
   2  -3   5       14.68       18.02      1.22 o 
   3  -3   5      101.23      102.48      3.01 o 
   4  -3   5      214.96      213.39      4.91 o 
   5  -3   5      101.54       95.69      5.61 o 
   6  -3   5       42.20       49.09      4.68 o 
  -6  -2   5       52.40       51.89      3.32 o 
  -5  -2   5       65.07       55.58      3.08 o 
  -4  -2   5       43.16       36.12      3.17 o 
  -3  -2   5       10.71        9.04      1.60 o 
  -2  -2   5      200.23      215.91      5.32 o 
  -1  -2   5      830.33      969.65     11.79 o 
   0  -2   5       36.05       37.31      1.40 o 
   1  -2   5        1.28        2.74      0.81 o 
   2  -2   5        0.08        0.79      0.77 o 
   3  -2   5        3.91        6.34      0.99 o 
   4  -2   5       39.57       42.79      2.50 o 
   5  -2   5        5.75        2.31      2.20 o 
   6  -2   5        0.25        1.39      2.65 o 
  -6  -1   5       10.41        8.00      2.29 o 
  -5  -1   5      121.88      115.44      8.31 o 
  -4  -1   5      236.78      218.60      8.07 o 
  -3  -1   5       25.17       24.31      2.03 o 
  -2  -1   5      147.21      151.51      3.68 o 
  -1  -1   5      141.04      151.64      2.59 o 
   0  -1   5        4.31        6.66      0.93 o 
   1  -1   5      396.45      465.20      7.02 o 
   2  -1   5      101.53      134.62      3.55 o 
   3  -1   5       45.70       43.44      2.25 o 
   4  -1   5       49.12       59.72      2.84 o 
   5  -1   5        9.24       14.76      2.41 o 
   6  -1   5        1.78        2.46      2.33 o 
  -6   0   5        4.91        7.01      2.15 o 
  -5   0   5        5.97        4.18      1.87 o 
  -4   0   5      201.21      207.79      5.03 o 
  -3   0   5       46.34       37.41      2.21 o 
  -2   0   5       47.68       49.10      1.90 o 
  -1   0   5        6.41        9.81      1.00 o 
   0   0   5       18.06       19.85      1.08 o 
   1   0   5      258.61      304.69      5.46 o 
   2   0   5       26.55       25.66      1.86 o 
   3   0   5        6.18        8.86      1.55 o 
   4   0   5       23.92       22.87      2.27 o 
   5   0   5        0.30        1.95      1.67 o 
   6   0   5        5.46        4.27      1.82 o 
  -6   1   5       29.53       30.53      3.88 o 
  -5   1   5       24.15       27.62      4.83 o 
  -4   1   5      511.06      546.11      8.73 o 
  -3   1   5        0.24       -0.89      0.89 o 
  -2   1   5      366.51      413.08      5.06 o 
  -1   1   5     1453.62     1804.50     19.14 o 
   0   1   5      997.94     1204.13     14.22 o 
   1   1   5      253.13      287.38      5.31 o 
   2   1   5        0.04        2.49      1.26 o 
   3   1   5       31.56       32.24      2.17 o 
   4   1   5       17.28       17.46      2.05 o 
   5   1   5        0.30        0.91      2.27 o 
   6   1   5        0.40       -1.72      1.72 o 
  -7   2   5        5.26       11.15      3.58 o 
  -6   2   5        0.70        4.34      2.46 o 
  -5   2   5      131.50      141.34      8.72 o 
  -4   2   5        3.96        5.42      1.31 o 
  -3   2   5       56.38       52.87      3.51 o 
  -2   2   5       79.36       91.06      2.17 o 
  -1   2   5      125.05      155.09      2.65 o 
   0   2   5       85.19       96.41      2.89 o 
   1   2   5        0.02       -0.46      1.01 o 
   2   2   5        3.17        3.53      1.38 o 
   3   2   5       27.71       26.69      2.05 o 
   4   2   5       17.60       18.80      2.17 o 
   5   2   5        3.50        5.32      1.96 o 
  -7   3   5        8.00       15.01      3.78 o 
  -6   3   5      322.22      356.28     11.06 o 
  -5   3   5      107.09      122.05      5.96 o 
  -4   3   5        0.00       -0.65      1.09 o 
  -3   3   5       69.21       67.59      2.10 o 
  -2   3   5        4.16        5.60      1.06 o 
  -1   3   5      115.98      135.49      2.49 o 
   0   3   5        3.76        6.02      1.26 o 
   1   3   5       38.21       36.90      2.15 o 
   2   3   5      245.97      235.47      7.20 o 
   3   3   5      204.26      170.71      4.62 o 
   4   3   5       28.58       25.28      2.32 o 
   5   3   5        6.22       10.33      2.72 o 
  -7   4   5      133.88      155.60      7.80 o 
  -6   4   5      123.85      129.97      6.56 o 
  -5   4   5      203.48      182.85      9.01 o 
  -4   4   5      135.55      122.75      4.60 o 
  -3   4   5       50.13       51.19      1.91 o 
  -2   4   5       36.55       33.19      3.17 o 
  -1   4   5       17.65       17.97      1.18 o 
   0   4   5       93.79       87.61      2.99 o 
   1   4   5       19.15       21.28      1.81 o 
   2   4   5        1.34        3.36      1.82 o 
   3   4   5        3.92        3.75      1.57 o 
   4   4   5       25.74       22.37      3.18 o 
   5   4   5       44.77       39.77      4.54 o 
  -6   5   5        0.30        1.95      2.68 o 
  -5   5   5       16.48       16.88      2.54 o 
  -4   5   5       32.75       33.21      2.58 o 
  -3   5   5       74.46       66.20      2.75 o 
  -2   5   5       22.54       21.35      1.34 o 
  -1   5   5       24.19       18.50      1.30 o 
   0   5   5      278.66      272.83      5.59 o 
   1   5   5       74.38       66.94      2.88 o 
   2   5   5       35.25       33.59      2.27 o 
   3   5   5       16.52       17.28      1.97 o 
   4   5   5        0.07        2.89      1.64 o 
  -6   6   5        1.55        6.66      2.11 o 
  -5   6   5      129.56      106.92      4.85 o 
  -4   6   5      157.98      142.04      4.29 o 
  -3   6   5      381.51      370.99      6.73 o 
  -2   6   5      204.69      198.33      3.59 o 
  -1   6   5       85.33       81.32      2.85 o 
   0   6   5       14.76       14.40      1.92 o 
   1   6   5        9.34       11.25      1.84 o 
   2   6   5        2.27       -0.68      1.41 o 
   3   6   5       15.33       16.43      2.50 o 
   4   6   5        0.78        2.73      2.61 o 
  -6   7   5        0.30        0.47      2.34 o 
  -5   7   5        1.79        1.41      1.72 o 
  -4   7   5       16.01       18.84      2.36 o 
  -3   7   5       90.79       92.42      3.53 o 
  -2   7   5      275.22      272.84      5.70 o 
  -1   7   5       24.73       28.71      3.87 o 
   0   7   5       63.01       62.41      2.96 o 
   1   7   5       15.06       13.63      2.09 o 
   2   7   5        0.00       -0.09      1.46 o 
   3   7   5        1.21        2.29      2.79 o 
  -6   8   5        0.01        2.40      1.94 o 
  -5   8   5       14.46       19.13      2.63 o 
  -4   8   5        1.00        3.13      1.72 o 
  -3   8   5       32.07       36.41      2.54 o 
  -2   8   5        0.03        1.38      1.40 o 
  -1   8   5       88.76       82.44      5.28 o 
   0   8   5       80.68       73.86      3.37 o 
   1   8   5      181.64      180.74      7.96 o 
   2   8   5        1.09        3.41      1.75 o 
  -5   9   5        2.22        2.53      1.99 o 
  -4   9   5        9.12       12.26      2.35 o 
  -3   9   5      114.32      115.97      4.23 o 
  -2   9   5        9.87       10.14      3.34 o 
  -1   9   5       12.10       12.79      3.39 o 
   0   9   5        9.79       15.98      2.47 o 
   1   9   5        1.47        0.61      1.76 o 
   2   9   5        0.24        4.67      1.96 o 
  -4  10   5        2.56        4.64      2.08 o 
  -3  10   5        3.19        2.79      2.99 o 
  -2  10   5        1.64        2.02      3.16 o 
  -1  10   5        0.95        1.03      2.80 o 
   0  10   5       12.97       10.15      2.99 o 
   1  10   5       47.91       60.70      5.27 o 
  -3  11   5       50.41       56.40      5.13 o 
  -2  11   5       56.55       66.99      5.61 o 
  -1  11   5        1.14        3.95      2.96 o 
   1 -11   6        3.88        6.73      2.94 o 
   2 -11   6        1.79        6.18      3.22 o 
  -1 -10   6       56.16       61.18      5.27 o 
   0 -10   6       12.26       11.94      3.21 o 
   1 -10   6       21.40       29.96      4.09 o 
   2 -10   6       44.70       39.08      4.42 o 
   3 -10   6        5.95        8.53      3.06 o 
   4 -10   6       23.47       22.51      4.39 o 
  -2  -9   6       12.39       17.97      2.78 o 
  -1  -9   6       17.29       22.78      5.14 o 
   0  -9   6       15.23       18.96      3.72 o 
   1  -9   6        1.01        4.26      2.78 o 
   2  -9   6      149.69      142.72      6.68 o 
   3  -9   6       74.92       70.20      5.60 o 
   4  -9   6        7.82        8.56      2.09 o 
  -3  -8   6       58.30       83.08      5.00 o 
  -2  -8   6       46.95       44.73      3.14 o 
  -1  -8   6       49.76       58.14      3.28 o 
   0  -8   6        0.11        0.33      1.64 o 
   1  -8   6       10.45       14.90      3.33 o 
   2  -8   6      156.29      141.09      4.21 o 
   3  -8   6       41.45       34.81      2.49 o 
   4  -8   6        8.57        6.45      2.03 o 
   5  -8   6        1.34       -0.57      1.70 o 
  -3  -7   6        0.00        0.97      1.71 o 
  -2  -7   6        3.87        2.22      1.91 o 
  -1  -7   6       77.24       73.61      3.43 o 
   0  -7   6       71.32       77.59      3.30 o 
   1  -7   6       42.94       45.39      2.60 o 
   2  -7   6      139.29      133.57      3.94 o 
   3  -7   6       75.99       67.42      4.44 o 
   4  -7   6        5.17        4.10      1.76 o 
   5  -7   6       14.55       11.17      3.20 o 
  -4  -6   6        0.75        3.21      1.84 o 
  -3  -6   6        3.39        4.05      3.90 o 
  -2  -6   6        0.62        2.37      1.67 o 
  -1  -6   6       27.34       25.62      2.29 o 
   0  -6   6        0.09       -0.62      1.21 o 
   1  -6   6        0.32        0.85      1.12 o 
   2  -6   6        9.83        7.54      2.05 o 
   3  -6   6       28.05       28.03      2.10 o 
   4  -6   6        3.91        4.72      1.68 o 
   5  -6   6        4.47        2.11      2.48 o 
   6  -6   6        9.99       14.31      3.35 o 
  -5  -5   6        0.04        2.53      1.76 o 
  -4  -5   6        1.25        2.94      2.75 o 
  -3  -5   6        6.87        4.46      1.57 o 
  -2  -5   6        5.29        2.61      1.57 o 
  -1  -5   6       63.77       50.55      2.63 o 
   0  -5   6       19.01       20.28      1.89 o 
   1  -5   6       11.15        8.10      1.33 o 
   2  -5   6       16.70       14.95      1.51 o 
   3  -5   6        1.60        3.45      1.54 o 
   4  -5   6        1.71        2.55      1.65 o 
   5  -5   6        0.53        3.89      2.71 o 
   6  -5   6        1.95        0.18      2.29 o 
  -5  -4   6        0.01        1.96      3.46 o 
  -4  -4   6        1.96        4.42      1.70 o 
  -3  -4   6       23.35       13.24      2.01 o 
  -2  -4   6       11.28       12.00      1.80 o 
  -1  -4   6        5.57        7.62      1.66 o 
   0  -4   6       18.88       20.51      1.38 o 
   1  -4   6       34.78       33.61      1.65 o 
   2  -4   6        6.75        4.59      1.15 o 
   3  -4   6        1.04        2.08      1.04 o 
   4  -4   6       50.31       52.75      4.42 o 
   5  -4   6       17.51       17.85      3.86 o 
   6  -4   6        0.27        0.11      2.76 o 
  -5  -3   6      106.02       89.84      4.02 o 
  -4  -3   6       99.06       77.84      3.40 o 
  -3  -3   6        5.38        6.95      1.75 o 
  -2  -3   6       32.76       28.85      2.04 o 
  -1  -3   6      291.62      314.62      5.79 o 
   0  -3   6      181.06      185.80      3.23 o 
   1  -3   6       14.85       13.58      1.25 o 
   2  -3   6        1.60        3.27      1.03 o 
   3  -3   6        3.06        2.26      1.33 o 
   4  -3   6      163.42      161.89      4.42 o 
   5  -3   6       48.34       58.36      4.73 o 
   6  -3   6        0.64        0.51      2.87 o 
  -6  -2   6       84.86       89.35      5.46 o 
  -5  -2   6        2.34        1.06      1.82 o 
  -4  -2   6       16.70       15.77      2.77 o 
  -3  -2   6        0.13        0.09      1.30 o 
  -2  -2   6       23.69       25.75      2.19 o 
  -1  -2   6       39.97       41.39      1.79 o 
   0  -2   6       57.11       64.91      1.87 o 
   1  -2   6        1.93        2.33      0.84 o 
   2  -2   6      101.59      117.25      3.54 o 
   3  -2   6       89.32       87.62      3.23 o 
   4  -2   6       40.08       40.10      3.40 o 
   5  -2   6       14.48       14.54      3.15 o 
   6  -2   6        5.50        6.57      2.91 o 
  -6  -1   6        9.90       14.03      3.30 o 
  -5  -1   6       13.26       14.92      2.39 o 
  -4  -1   6       11.64       16.01      2.17 o 
  -3  -1   6       12.69       12.09      1.81 o 
  -2  -1   6        0.13       -0.81      1.19 o 
  -1  -1   6      636.86      712.10      7.53 o 
   0  -1   6        0.58        0.73      0.77 o 
   1  -1   6        2.44        4.81      0.92 o 
   2  -1   6       11.51       13.86      1.78 o 
   3  -1   6       26.06       20.04      1.92 o 
   4  -1   6      108.71       98.14      3.69 o 
   5  -1   6        3.01        1.67      1.94 o 
   6  -1   6        0.14       -1.01      2.24 o 
  -6   0   6       19.24       22.79      2.98 o 
  -5   0   6       57.15       54.72      3.17 o 
  -4   0   6        0.83        1.45      1.59 o 
  -3   0   6        9.95       13.07      1.86 o 
  -2   0   6       67.23       69.21      1.98 o 
  -1   0   6       62.39       72.46      1.91 o 
   0   0   6       20.70       24.63      1.21 o 
   1   0   6      328.21      424.12      7.11 o 
   2   0   6      104.38      113.71      3.69 o 
   3   0   6        0.53        0.73      1.23 o 
   4   0   6        1.92        4.67      1.73 o 
   5   0   6        2.40        2.60      1.75 o 
  -6   1   6        0.07        2.20      2.66 o 
  -5   1   6       20.28       22.38      2.44 o 
  -4   1   6      507.26      537.39      8.92 o 
  -3   1   6        0.06       -0.38      1.01 o 
  -2   1   6      325.26      354.04      4.80 o 
  -1   1   6      105.65      114.24      4.98 o 
   0   1   6        6.49        6.47      1.33 o 
   1   1   6      119.55      111.69      3.42 o 
   2   1   6      232.55      245.89      5.37 o 
   3   1   6        1.79        0.30      1.73 o 
   4   1   6       53.31       50.16      2.91 o 
   5   1   6       16.37       15.14      2.35 o 
  -6   2   6       38.20       43.24      4.31 o 
  -5   2   6       13.76       17.93      2.24 o 
  -4   2   6       11.22       14.74      2.07 o 
  -3   2   6       35.20       34.42      1.76 o 
  -2   2   6       51.70       60.16      3.17 o 
  -1   2   6      220.07      241.00      5.14 o 
   0   2   6        7.69        7.41      1.40 o 
   1   2   6      136.22      127.96      3.70 o 
   2   2   6      129.17      126.75      3.85 o 
   3   2   6       14.42       16.18      1.93 o 
   4   2   6        2.03        4.24      1.63 o 
   5   2   6        0.01        3.64      1.87 o 
  -6   3   6       62.55       61.05      4.95 o 
  -5   3   6       84.12       87.78      5.26 o 
  -4   3   6       86.91       82.45      2.66 o 
  -3   3   6        0.97        1.06      1.12 o 
  -2   3   6       28.28       29.92      1.56 o 
  -1   3   6       30.24       33.00      1.46 o 
   0   3   6        0.48        1.37      1.11 o 
   1   3   6      315.83      308.10      6.13 o 
   2   3   6       59.93       55.09      2.70 o 
   3   3   6        1.37        1.93      1.59 o 
   4   3   6       16.52       18.14      2.31 o 
   5   3   6       16.25       18.66      3.43 o 
  -6   4   6        4.53        4.70      2.80 o 
  -5   4   6       64.93       63.04      4.53 o 
  -4   4   6      100.56       96.00      3.39 o 
  -3   4   6      252.46      237.68      4.12 o 
  -2   4   6       25.75       20.08      1.44 o 
  -1   4   6       50.19       46.09      3.09 o 
   0   4   6       46.30       47.34      2.47 o 
   1   4   6      579.97      572.87      9.25 o 
   2   4   6      226.09      196.99      5.16 o 
   3   4   6       96.52       82.55      7.15 o 
   4   4   6       15.94       22.85      5.52 o 
  -6   5   6        1.38        2.28      2.73 o 
  -5   5   6      136.30      125.20      4.24 o 
  -4   5   6       87.34       76.33      3.20 o 
  -3   5   6        9.91       10.47      1.37 o 
  -2   5   6        6.41        7.84      1.19 o 
  -1   5   6       39.51       39.32      2.29 o 
   0   5   6      274.89      276.90      6.39 o 
   1   5   6       40.72       41.73      2.49 o 
   2   5   6       60.34       56.75      2.98 o 
   3   5   6        1.73        1.15      3.52 o 
   4   5   6        5.17        4.61      2.66 o 
  -6   6   6        9.16       18.59      3.65 o 
  -5   6   6       47.25       47.36      2.96 o 
  -4   6   6       28.14       26.39      2.31 o 
  -3   6   6      198.74      182.49      4.71 o 
  -2   6   6      147.75      141.59      3.13 o 
  -1   6   6      306.62      283.35      5.98 o 
   0   6   6      616.02      571.04      9.46 o 
   1   6   6      100.21       94.99      3.69 o 
   2   6   6        0.49       -1.47      1.47 o 
   3   6   6       56.33       50.45      3.04 o 
  -6   7   6       21.89       29.31      5.74 o 
  -5   7   6       53.42       53.16      3.18 o 
  -4   7   6        9.35        8.17      2.03 o 
  -3   7   6       11.63       11.66      2.69 o 
  -2   7   6       44.85       43.58      4.06 o 
  -1   7   6       56.79       56.12      2.79 o 
   0   7   6      120.04      113.16      4.01 o 
   1   7   6       25.49       22.91      2.31 o 
   2   7   6        6.75        3.96      1.64 o 
   3   7   6       17.98       17.53      2.33 o 
  -5   8   6        7.14        8.07      2.22 o 
  -4   8   6        1.23        2.37      1.83 o 
  -3   8   6        8.71        9.12      1.92 o 
  -2   8   6      212.99      212.03      8.36 o 
  -1   8   6        4.56        4.21      2.61 o 
   0   8   6       37.76       38.34      2.76 o 
   1   8   6       75.65       78.37     13.30 o 
   2   8   6       28.95       27.30      4.33 o 
  -5   9   6       25.22       25.02      2.88 o 
  -4   9   6       11.85       14.08      2.47 o 
  -3   9   6        6.36       10.40      3.56 o 
  -2   9   6        2.00        2.82      2.95 o 
  -1   9   6        0.02       -0.65      2.46 o 
   0   9   6      147.49      157.65      7.70 o 
   1   9   6        9.44        8.25      2.70 o 
  -4  10   6       10.97        6.85      3.36 o 
  -3  10   6        0.74        0.75      2.85 o 
  -2  10   6       17.03       18.14      4.01 o 
  -1  10   6        7.54        8.88      3.31 o 
   0  10   6        1.87        5.38      2.68 o 
   0 -10   7        2.14        4.90      2.46 o 
   1 -10   7        1.45        3.06      2.75 o 
   2 -10   7       59.13       57.90      4.89 o 
   3 -10   7       15.92       16.66      3.80 o 
  -1  -9   7        6.67        9.89      2.45 o 
   0  -9   7        0.51        1.69      2.61 o 
   1  -9   7       19.91       21.78      3.62 o 
   2  -9   7        0.02        3.80      2.86 o 
   3  -9   7      204.48      176.91     12.68 o 
   4  -9   7        0.30        1.13      1.74 o 
  -2  -8   7       17.03       21.47      5.02 o 
  -1  -8   7        0.02        2.67      1.89 o 
   0  -8   7       75.33       74.03      6.11 o 
   1  -8   7        1.40        1.78      2.64 o 
   2  -8   7       13.37       13.33      3.19 o 
   3  -8   7       17.46       14.51      2.05 o 
   4  -8   7        5.12        5.97      3.33 o 
  -3  -7   7       45.82       43.38      3.11 o 
  -2  -7   7        2.18        2.94      1.98 o 
  -1  -7   7        5.20        5.69      1.89 o 
   0  -7   7       28.99       28.17      2.35 o 
   1  -7   7        0.65       -0.22      1.55 o 
   2  -7   7        0.44       -0.24      1.49 o 
   3  -7   7        0.86        0.46      1.62 o 
   4  -7   7        2.65        6.22      1.83 o 
   5  -7   7       11.53       10.29      3.17 o 
  -4  -6   7        0.47        0.76      1.71 o 
  -3  -6   7        0.04        2.58      1.76 o 
  -2  -6   7        3.88        1.63      1.69 o 
  -1  -6   7      113.15      107.15      3.95 o 
   0  -6   7       64.17       62.44      2.99 o 
   1  -6   7       13.62       15.47      1.55 o 
   2  -6   7        1.59        2.77      1.17 o 
   3  -6   7        2.36        2.50      3.06 o 
   5  -6   7        1.65        5.03      2.65 o 
  -4  -5   7        0.22        1.29      1.70 o 
  -3  -5   7       11.16       12.91      2.16 o 
  -2  -5   7       40.98       31.14      2.51 o 
  -1  -5   7       50.58       42.12      3.24 o 
   0  -5   7       82.42       78.66      3.13 o 
   1  -5   7        5.15        6.18      1.39 o 
   2  -5   7       37.16       32.12      3.30 o 
   3  -5   7       68.10       62.66      4.61 o 
   4  -5   7        0.04        0.41      2.36 o 
   5  -5   7        0.01        2.41      3.10 o 
  -5  -4   7        6.76        4.65      2.03 o 
  -4  -4   7        4.64        6.85      1.85 o 
  -3  -4   7        1.55       -0.01      1.43 o 
  -2  -4   7       10.50       10.48      1.91 o 
  -1  -4   7       27.26       25.66      2.90 o 
   0  -4   7        0.59        2.02      1.27 o 
   1  -4   7        0.02       -0.24      0.91 o 
   2  -4   7        4.82        4.46      1.27 o 
   3  -4   7        0.11        1.71      1.22 o 
   4  -4   7       34.34       39.64      4.01 o 
   5  -4   7       44.69       51.45      4.78 o 
  -5  -3   7        0.06        1.28      2.41 o 
  -4  -3   7        6.25        7.03      2.15 o 
  -3  -3   7       46.17       37.02      2.63 o 
  -2  -3   7       19.08       15.48      1.89 o 
  -1  -3   7      187.70      193.37      4.63 o 
   0  -3   7       26.06       30.93      1.59 o 
   1  -3   7        0.39        1.15      0.96 o 
   2  -3   7       17.39       17.08      1.46 o 
   3  -3   7      114.16      114.39      3.83 o 
   4  -3   7      159.55      141.29      4.41 o 
   5  -3   7        7.86        7.48      2.99 o 
  -5  -2   7      106.30      111.72      5.43 o 
  -4  -2   7       12.01       13.47      2.25 o 
  -3  -2   7      182.35      174.86      4.79 o 
  -2  -2   7      195.48      191.75      4.68 o 
  -1  -2   7      242.00      240.85      3.83 o 
   0  -2   7        4.18        4.25      1.06 o 
   1  -2   7        0.02        0.26      0.86 o 
   2  -2   7      155.91      169.70      4.52 o 
   3  -2   7      214.13      212.61      7.56 o 
   4  -2   7       19.16       27.63      2.42 o 
   5  -2   7       62.79       57.99      4.93 o 
  -6  -1   7       74.10       86.29      4.14 o 
  -5  -1   7        0.26        3.19      1.89 o 
  -4  -1   7        6.36        7.10      1.99 o 
  -3  -1   7      133.06      128.82      4.05 o 
  -2  -1   7      298.05      284.09      5.67 o 
  -1  -1   7       35.65       35.71      2.64 o 
   0  -1   7       52.94       53.06      1.79 o 
   1  -1   7        1.43        2.12      1.25 o 
   2  -1   7      136.39      154.61      4.38 o 
   3  -1   7        1.59        1.51      1.38 o 
   4  -1   7       10.90        8.98      2.04 o 
   5  -1   7        0.98        0.17      1.65 o 
  -6   0   7        3.47        7.98      2.18 o 
  -5   0   7       17.56       21.31      2.64 o 
  -4   0   7       52.69       45.65      2.88 o 
  -3   0   7     1065.21     1049.07     14.53 o 
  -2   0   7      851.11      881.36      9.28 o 
  -1   0   7      175.64      188.05      3.28 o 
   0   0   7       93.39       93.70      2.19 o 
   1   0   7      654.12      727.14     10.73 o 
   2   0   7       11.89        9.69      1.76 o 
   3   0   7        0.04        1.07      1.51 o 
   4   0   7       78.18       76.17      4.11 o 
   5   0   7        1.65        3.51      1.94 o 
  -6   1   7        6.41        7.12      3.15 o 
  -5   1   7        9.93       13.22      2.40 o 
  -4   1   7      132.73      142.81      4.43 o 
  -3   1   7       19.82       20.30      1.97 o 
  -2   1   7      154.42      158.95      3.18 o 
  -1   1   7        1.55        0.92      0.88 o 
   0   1   7        0.39       -0.75      1.51 o 
   1   1   7      109.42      121.69      3.79 o 
   2   1   7       16.94       21.73      2.07 o 
   3   1   7       33.66       34.80      2.50 o 
   4   1   7        0.35        1.50      1.55 o 
   5   1   7       13.48       15.48      4.35 o 
  -6   2   7       16.06       14.81      3.38 o 
  -5   2   7       32.35       35.66      2.72 o 
  -4   2   7      547.98      538.88      9.05 o 
  -3   2   7       12.22       13.16      1.50 o 
  -2   2   7       51.99       53.96      2.01 o 
  -1   2   7      106.68      116.59      2.58 o 
   0   2   7        7.91        7.74      1.48 o 
   1   2   7      447.84      461.89      8.14 o 
   2   2   7      638.73      654.41     10.53 o 
   3   2   7      275.03      255.04      6.32 o 
   4   2   7       95.70      102.66      5.81 o 
   5   2   7       15.04       20.79      3.31 o 
  -6   3   7        0.10       -1.39      2.39 o 
  -5   3   7       93.07       90.12      5.37 o 
  -4   3   7      172.45      155.81      7.26 o 
  -3   3   7       17.85       16.11      1.63 o 
  -2   3   7       35.49       27.68      1.65 o 
  -1   3   7        0.01       -0.36      1.06 o 
   0   3   7       20.16       25.31      1.94 o 
   1   3   7      123.48      107.34      3.68 o 
   2   3   7      246.63      236.66      5.80 o 
   3   3   7       25.68       23.56      2.29 o 
   4   3   7       10.88        9.48      2.09 o 
  -6   4   7       33.59       52.96      4.67 o 
  -5   4   7       23.71       24.79      3.32 o 
  -4   4   7        0.29       -1.46      1.46 o 
  -3   4   7      136.18      126.49      3.29 o 
  -2   4   7       15.61       17.46      1.50 o 
  -1   4   7        2.12        0.10      1.10 o 
   0   4   7       12.24        9.41      1.69 o 
   1   4   7      492.11      466.67      8.49 o 
   2   4   7       77.10       74.44      3.38 o 
   3   4   7        5.39        6.57      1.86 o 
   4   4   7       13.86       20.41      2.49 o 
  -6   5   7        2.21        3.06      3.06 o 
  -5   5   7        1.10        2.81      1.84 o 
  -4   5   7      570.41      536.76      9.16 o 
  -3   5   7       37.14       32.68      3.02 o 
  -2   5   7        0.16        1.79      1.20 o 
  -1   5   7       38.27       26.31      2.08 o 
   0   5   7      155.37      136.06      6.38 o 
   1   5   7       93.10       93.23      3.69 o 
   2   5   7       11.14       10.85      1.98 o 
   3   5   7        2.08        0.15      1.95 o 
  -6   6   7        8.14        9.22      3.23 o 
  -5   6   7        9.78       12.85      2.26 o 
  -4   6   7       29.34       30.96      2.51 o 
  -3   6   7        1.85        5.00      1.73 o 
  -2   6   7        8.30        6.88      2.83 o 
  -1   6   7       50.02       49.43      2.74 o 
   0   6   7       64.05       62.58      3.72 o 
   1   6   7       45.25       41.63      2.88 o 
   2   6   7        2.07        1.70      1.52 o 
   3   6   7        0.10       -0.13      1.60 o 
  -5   7   7       47.58       45.49      3.13 o 
  -4   7   7        7.55        8.27      2.19 o 
  -3   7   7        3.71        8.52      3.09 o 
  -2   7   7       54.71       55.91      4.51 o 
  -1   7   7        0.36        4.80      2.90 o 
   0   7   7       45.36       37.23      2.68 o 
   1   7   7       48.82       52.45      3.15 o 
   2   7   7        1.58        2.95      1.83 o 
  -5   8   7       15.67       19.59      2.59 o 
  -4   8   7        8.74       11.15      2.32 o 
  -3   8   7        9.27       12.44      3.59 o 
  -2   8   7       78.06       72.28      5.30 o 
  -1   8   7        9.30       10.32      3.18 o 
   0   8   7       12.88       14.28      2.67 o 
   1   8   7       56.77       61.59      4.95 o 
  -4   9   7       20.68       20.44      4.06 o 
  -3   9   7        9.76       11.67      3.75 o 
  -2   9   7       26.91       19.60      4.00 o 
  -1   9   7        3.73        4.30      2.79 o 
   0   9   7       10.18       22.51      3.64 o 
  -3  10   7        0.06        0.29      2.82 o 
  -2  10   7       21.71       32.82      4.02 o 
  -1  10   7       27.80       30.54      4.00 o 
  -1  -9   8       13.93       14.82      2.46 o 
   0  -9   8        2.67        8.62      3.35 o 
   1  -9   8        1.12        4.68      2.68 o 
   2  -9   8        3.30        7.39      3.38 o 
   3  -9   8        1.45       11.22      3.40 o 
  -2  -8   8        0.67        0.21      1.86 o 
  -1  -8   8        1.19        3.59      1.87 o 
   0  -8   8       15.25       21.94      2.41 o 
   1  -8   8        0.13        2.49      2.29 o 
   2  -8   8       41.87       43.04      4.30 o 
   3  -8   8       48.77       46.02      6.17 o 
   4  -8   8        0.04        0.25      2.44 o 
  -3  -7   8       19.29       20.83      2.38 o 
  -2  -7   8        0.36       -1.36      1.74 o 
  -1  -7   8       32.83       28.21      2.61 o 
   0  -7   8      174.80      171.63      5.14 o 
   1  -7   8        0.47        1.60      3.18 o 
   2  -7   8        1.11        3.01      2.80 o 
   3  -7   8        0.48       -0.75      1.49 o 
   4  -7   8        2.44        2.77      2.77 o 
  -3  -6   8        2.89        6.60      1.97 o 
  -2  -6   8       99.52       83.27      7.23 o 
  -1  -6   8      270.67      234.04      5.92 o 
   0  -6   8        0.19        2.41      1.68 o 
   1  -6   8       11.14       12.26      2.03 o 
   2  -6   8       81.48       78.56      4.12 o 
   3  -6   8        4.13        2.99      2.93 o 
   4  -6   8        1.39        0.95      2.91 o 
  -4  -5   8       10.92       20.18      2.31 o 
  -3  -5   8       12.91       18.80      2.27 o 
  -2  -5   8        0.10       -1.37      1.37 o 
  -1  -5   8       14.92       18.55      2.21 o 
   0  -5   8       27.31       28.38      2.32 o 
   1  -5   8        8.06        6.41      1.32 o 
   2  -5   8       25.67       26.21      1.86 o 
   3  -5   8        1.13       -1.77      2.33 o 
   4  -5   8       32.76       35.16      4.22 o 
   5  -5   8       30.95       42.89      4.89 o 
  -4  -4   8       21.52       20.27      3.62 o 
  -3  -4   8      105.85       90.27      3.83 o 
  -2  -4   8       24.82       23.01      2.25 o 
  -1  -4   8       32.11       32.93      2.41 o 
   0  -4   8      245.28      244.70     11.42 o 
   1  -4   8        6.69        7.17      1.30 o 
   2  -4   8      272.18      270.71      9.56 o 
   3  -4   8      117.33      111.46      4.04 o 
   4  -4   8       81.37       83.28      5.76 o 
   5  -4   8        2.88       11.51      3.72 o 
  -5  -3   8        2.64        9.83      2.86 o 
  -4  -3   8        2.88        6.04      2.47 o 
  -3  -3   8        5.21        5.50      1.81 o 
  -2  -3   8        2.90       -0.70      1.58 o 
  -1  -3   8       13.86       16.74      2.05 o 
   0  -3   8       73.30       71.16      2.29 o 
   1  -3   8        6.06        9.56      1.25 o 
   2  -3   8        0.01        1.16      1.34 o 
   3  -3   8       40.37       38.14      2.59 o 
   4  -3   8      126.49      126.38      4.41 o 
   5  -3   8       55.08       59.85      5.27 o 
  -5  -2   8       50.99       54.00      3.40 o 
  -4  -2   8       16.98       21.13      2.44 o 
  -3  -2   8      221.66      205.47      5.35 o 
  -2  -2   8      336.89      325.52      6.55 o 
  -1  -2   8      837.27      861.24     11.78 o 
   0  -2   8      307.47      318.29      4.83 o 
   1  -2   8        4.46        5.38      2.43 o 
   2  -2   8        4.75        6.91      2.91 o 
   3  -2   8       34.84       32.14      3.68 o 
   4  -2   8       37.32       39.08      2.77 o 
   5  -2   8       30.60       40.73      4.63 o 
  -5  -1   8       11.74       18.42      3.22 o 
  -4  -1   8       52.84       49.95      2.99 o 
  -3  -1   8      139.61      137.57      4.32 o 
  -2  -1   8      413.29      399.73      7.14 o 
  -1  -1   8      104.25      109.92      2.68 o 
   0  -1   8        0.21        0.95      1.22 o 
   1  -1   8       49.84       49.10      3.41 o 
   2  -1   8       90.11      114.43      4.03 o 
   3  -1   8        5.20        4.90      1.98 o 
   4  -1   8       84.81       87.68      6.32 o 
   5  -1   8        0.10        0.62      2.44 o 
  -5   0   8        0.43        2.24      3.15 o 
  -4   0   8        1.84        3.08      1.70 o 
  -3   0   8      133.67      124.60      3.97 o 
  -2   0   8        4.28        3.98      1.53 o 
  -1   0   8       14.42       15.68      1.37 o 
   0   0   8       54.43       49.15      4.84 o 
   1   0   8      171.93      185.67      7.05 o 
   2   0   8       39.85       42.54      5.15 o 
   3   0   8        2.57        4.67      1.68 o 
   4   0   8       17.28       20.60      2.53 o 
   5   0   8        0.11        0.74      1.86 o 
  -6   1   8        3.57       11.54      3.16 o 
  -5   1   8       52.26       56.12      3.35 o 
  -4   1   8        0.48        0.71      2.04 o 
  -3   1   8       74.54       72.58      4.18 o 
  -2   1   8       12.69       14.26      1.45 o 
  -1   1   8       14.24       14.10      1.63 o 
   0   1   8      103.36      103.35      5.84 o 
   1   1   8      117.31      107.57      3.80 o 
   2   1   8      326.56      346.87      8.16 o 
   3   1   8       10.51       12.48      3.64 o 
   4   1   8       27.37       29.18      2.68 o 
  -6   2   8        1.57        7.25      3.17 o 
  -5   2   8        0.01        5.70      3.60 o 
  -4   2   8       95.28       92.24      3.75 o 
  -3   2   8        2.55        4.54      1.22 o 
  -2   2   8       25.57       23.80      1.62 o 
  -1   2   8       66.10       55.61      2.69 o 
   0   2   8        0.46       -0.16      2.65 o 
   1   2   8       11.73       12.08      3.58 o 
   2   2   8       12.39       12.38      2.15 o 
   3   2   8      111.12      103.73      4.07 o 
   4   2   8        1.76       -2.49      2.55 o 
  -6   3   8        6.74        8.26      3.30 o 
  -5   3   8       23.22       25.14      3.52 o 
  -4   3   8       61.34       57.88      5.14 o 
  -3   3   8       42.33       38.05      1.94 o 
  -2   3   8       34.33       30.12      4.56 o 
  -1   3   8        9.81        6.83      1.57 o 
   0   3   8       13.33       14.34      1.91 o 
   1   3   8      125.69      134.53      4.53 o 
   2   3   8       48.86       45.24      2.85 o 
   3   3   8       64.82       65.86      3.53 o 
   4   3   8       48.21       47.84      6.37 o 
  -6   4   8        0.00       -0.01      2.58 o 
  -5   4   8       15.44       20.31      3.62 o 
  -4   4   8       38.99       40.84      6.27 o 
  -3   4   8      163.66      147.65      6.67 o 
  -2   4   8       21.34       23.08      3.69 o 
  -1   4   8        5.12        8.37      2.26 o 
   0   4   8       14.48       14.20      3.41 o 
   1   4   8      121.15      114.52      4.15 o 
   2   4   8        0.26        3.01      2.44 o 
   3   4   8        3.92        4.19      2.07 o 
  -5   5   8        0.05        2.19      2.55 o 
  -4   5   8        2.37        4.90      1.93 o 
  -3   5   8        1.46        2.53      1.66 o 
  -2   5   8       10.56        6.56      4.19 o 
  -1   5   8      100.61       84.35      3.47 o 
   0   5   8       58.76       54.09      2.98 o 
   1   5   8      214.59      208.36      5.71 o 
   2   5   8        5.90        5.98      2.17 o 
   3   5   8        2.66        5.94      1.96 o 
  -5   6   8       13.19       15.76      2.51 o 
  -4   6   8      233.00      217.72      5.75 o 
  -3   6   8        0.01       -1.34      2.19 o 
  -2   6   8        3.30        2.41      1.47 o 
  -1   6   8        8.91        6.17      1.76 o 
   0   6   8        0.07        1.27      4.38 o 
   1   6   8       22.02       21.22      2.52 o 
   2   6   8        2.25        1.77      1.72 o 
  -5   7   8        3.28        3.43      2.12 o 
  -4   7   8        5.45       10.19      3.51 o 
  -3   7   8        4.68       10.52      3.09 o 
  -2   7   8        9.08       10.09      3.32 o 
  -1   7   8      136.95      126.40      5.24 o 
   0   7   8       17.05       18.92      2.25 o 
   1   7   8        0.62        2.60      2.19 o 
   2   7   8       20.56       26.05      5.48 o 
  -4   8   8       13.29       14.78      3.70 o 
  -3   8   8       46.37       47.65      4.64 o 
  -2   8   8        5.79        8.40      3.06 o 
  -1   8   8        0.15       -0.65      2.27 o 
   0   8   8        5.60        5.73      1.98 o 
   1   8   8       87.65       97.61      5.74 o 
  -3   9   8       49.60       53.69      4.99 o 
  -2   9   8        0.79        4.75      2.86 o 
  -1   9   8        2.57        6.45      2.88 o 
   1  -9   9       25.71       26.51      3.70 o 
  -1  -8   9       54.66       51.90      3.34 o 
   0  -8   9       19.77       27.97      3.03 o 
   1  -8   9        1.39        2.06      2.41 o 
   2  -8   9        3.85        6.52      2.94 o 
  -2  -7   9        2.82        3.25      1.81 o 
  -1  -7   9       29.65       32.76      2.85 o 
   0  -7   9       95.90       90.23      3.96 o 
   1  -7   9       16.09       18.25      2.23 o 
   2  -7   9       15.47       14.48      3.33 o 
   3  -7   9        0.48        4.58      2.69 o 
  -3  -6   9        0.08       -0.87      1.49 o 
  -2  -6   9       21.62       20.01      3.56 o 
  -1  -6   9       74.51       72.11      3.66 o 
   0  -6   9        1.97        3.31      1.69 o 
   1  -6   9       10.19       11.07      1.92 o 
   2  -6   9        1.70        5.44      3.12 o 
   3  -6   9      106.96      121.84      6.75 o 
   4  -6   9        1.25        4.01      3.44 o 
  -3  -5   9       16.61       22.02      2.53 o 
  -2  -5   9        7.59        9.04      2.03 o 
  -1  -5   9        1.50        2.88      1.77 o 
   0  -5   9       72.61       69.03      3.96 o 
   1  -5   9        0.63       -0.49      1.52 o 
   2  -5   9        5.94        8.91      2.40 o 
   3  -5   9       58.35       65.75      5.18 o 
   4  -5   9        8.46        9.87      3.35 o 
  -4  -4   9       22.11       27.99      3.06 o 
  -3  -4   9        0.40        1.63      1.63 o 
  -2  -4   9       14.44       20.62      2.23 o 
  -1  -4   9        1.03        1.91      1.50 o 
   0  -4   9       64.61       63.88      3.01 o 
   1  -4   9       95.02       97.86      3.69 o 
   2  -4   9        3.33        8.45      1.90 o 
   3  -4   9      163.30      150.17      4.96 o 
   4  -4   9        1.27        6.00      3.01 o 
  -4  -3   9       57.84       43.84      3.18 o 
  -3  -3   9      199.88      182.05      5.33 o 
  -2  -3   9       58.49       54.10      3.01 o 
  -1  -3   9       19.43       17.96      2.05 o 
   0  -3   9      306.94      279.78     16.86 o 
   1  -3   9        6.45        7.29      1.61 o 
   2  -3   9       28.43       28.02      3.12 o 
   3  -3   9       19.73       26.16      2.60 o 
   4  -3   9       11.45       18.85      3.97 o 
  -5  -2   9      139.34      139.32      5.20 o 
  -4  -2   9        0.40        2.09      2.94 o 
  -3  -2   9        0.67       -0.80      1.50 o 
  -2  -2   9       25.41       23.92      2.25 o 
  -1  -2   9      203.36      205.27      4.96 o 
   0  -2   9        2.62        2.19      1.40 o 
   1  -2   9       60.48       61.83      3.04 o 
   2  -2   9        0.29       -0.77      1.31 o 
   3  -2   9        9.61        8.28      1.87 o 
   4  -2   9       19.50       28.03      3.28 o 
  -5  -1   9        0.03        1.31      1.87 o 
  -4  -1   9       54.74       64.99      9.43 o 
  -3  -1   9      249.32      217.15      5.67 o 
  -2  -1   9        0.07        1.04      1.36 o 
  -1  -1   9      494.14      469.66      7.82 o 
   0  -1   9       38.34       32.19      3.49 o 
   1  -1   9       91.38       94.78      5.19 o 
   2  -1   9        0.02        0.85      1.44 o 
   3  -1   9       12.30       14.90      2.24 o 
   4  -1   9       17.99       25.22      3.31 o 
  -5   0   9        8.80       13.04      2.52 o 
  -4   0   9       12.63       12.88      2.25 o 
  -3   0   9        2.43        4.89      2.31 o 
  -2   0   9       18.17       21.55      2.00 o 
  -1   0   9        2.93        4.49      1.53 o 
   0   0   9       11.66       16.23      2.08 o 
   1   0   9        4.34        7.85      1.84 o 
   2   0   9        8.19       13.60      2.76 o 
   3   0   9       13.35       18.97      2.25 o 
   4   0   9       44.97       45.46      6.40 o 
  -5   1   9       20.48       21.77      2.62 o 
  -4   1   9       80.78       79.88      7.62 o 
  -3   1   9      218.54      199.63      5.24 o 
  -2   1   9        3.55        5.22      1.24 o 
  -1   1   9       10.36       12.14      1.79 o 
   0   1   9      250.11      240.74      5.81 o 
   1   1   9      200.09      182.87      7.89 o 
   2   1   9        8.26       11.07      2.09 o 
   3   1   9       72.00       77.02      5.81 o 
   4   1   9      408.01      426.70      9.36 o 
  -5   2   9        8.91       14.38      3.47 o 
  -4   2   9       15.98       17.23      2.47 o 
  -3   2   9        4.34        7.27      1.82 o 
  -2   2   9        0.19       -0.23      1.32 o 
  -1   2   9      181.38      159.95      6.93 o 
   0   2   9        0.64        1.76      1.32 o 
   1   2   9       26.28       24.20      2.30 o 
   2   2   9        2.04        2.35      1.54 o 
   3   2   9       71.07       71.30      3.69 o 
   4   2   9       55.70       56.97      3.47 o 
  -5   3   9        2.10        2.07      2.25 o 
  -4   3   9        4.60        7.74      1.92 o 
  -3   3   9       11.86       15.69      2.44 o 
  -2   3   9        3.63        2.14      1.45 o 
  -1   3   9       38.43       23.47      2.21 o 
   0   3   9        2.04        2.80      3.56 o 
   1   3   9        0.87        3.65      2.10 o 
   2   3   9      153.56      148.62      5.03 o 
   3   3   9        2.52        3.09      1.88 o 
  -5   4   9        3.12        1.55      2.63 o 
  -4   4   9        9.48       12.21      2.90 o 
  -3   4   9       62.37       60.87      3.27 o 
  -2   4   9       22.64       13.98      2.11 o 
  -1   4   9        0.94        6.04      3.18 o 
   0   4   9       20.41       19.02      2.09 o 
   1   4   9       38.38       38.45      2.76 o 
   2   4   9       41.29       37.85      3.21 o 
   3   4   9        4.46       10.19      3.27 o 
  -5   5   9       30.36       37.23      4.00 o 
  -4   5   9       89.51       90.64      5.58 o 
  -3   5   9      116.50      109.30      4.22 o 
  -2   5   9        5.76        5.09      1.72 o 
  -1   5   9        1.26        2.12      1.54 o 
   0   5   9        3.02        3.91      1.64 o 
   1   5   9      165.49      157.12      5.19 o 
   2   5   9       49.88       44.80      3.15 o 
  -5   6   9        8.96       18.48      3.00 o 
  -4   6   9        7.68        6.23      3.10 o 
  -3   6   9      106.19      106.69      6.36 o 
  -2   6   9       11.52       11.60      3.54 o 
  -1   6   9        3.83        9.81      1.99 o 
   0   6   9        5.80        4.15      1.88 o 
   1   6   9       26.88       26.80      2.53 o 
   2   6   9        2.20        7.17      1.92 o 
  -4   7   9       19.54       18.57      3.97 o 
  -3   7   9        0.63        3.65      2.62 o 
  -2   7   9        4.48        5.46      2.85 o 
  -1   7   9        1.22        4.36      1.60 o 
   0   7   9        4.83        8.74      3.33 o 
   1   7   9        0.71        2.33      2.56 o 
  -3   8   9       49.83       60.91      5.15 o 
  -2   8   9       76.69       63.39      5.51 o 
  -1   8   9       20.88       22.14      3.49 o 
   0   8   9        3.96        9.12      2.22 o 
   1  -8  10       50.87       51.50      4.55 o 
  -1  -7  10       28.49       26.27      2.78 o 
   0  -7  10       10.53       10.66      2.35 o 
   1  -7  10       22.63       31.95      9.94 o 
  -2  -6  10        1.58        4.67      2.36 o 
  -1  -6  10        0.31        4.84      2.08 o 
   0  -6  10       12.51       14.04      2.27 o 
   1  -6  10       87.25       86.37      5.57 o 
   3  -6  10       25.77       26.08      4.14 o 
  -3  -5  10       21.81       22.33      3.67 o 
  -2  -5  10       38.61       39.58      3.25 o 
  -1  -5  10       20.78       27.15      2.62 o 
   0  -5  10       38.57       39.14      2.74 o 
   1  -5  10      246.07      238.49      8.99 o 
   2  -5  10      632.02      643.66     11.34 o 
   3  -5  10        5.94        3.75      3.22 o 
  -3  -4  10       14.03       17.01      2.45 o 
  -2  -4  10       25.55       30.16      2.60 o 
  -1  -4  10        1.11        1.17      1.49 o 
   0  -4  10       17.20       16.23      3.25 o 
   1  -4  10      112.98      104.30      5.75 o 
   2  -4  10       31.45       33.71      2.68 o 
   3  -4  10       10.57        9.46      2.04 o 
   4  -4  10       10.18       14.83      3.60 o 
  -4  -3  10      182.61      174.51      8.38 o 
  -3  -3  10      159.51      146.70      5.85 o 
  -2  -3  10        3.68        2.86      1.66 o 
  -1  -3  10       58.65       55.13      3.46 o 
   0  -3  10      610.80      588.09     15.21 o 
   1  -3  10        1.96        1.44      1.57 o 
   2  -3  10       85.60       86.71      4.30 o 
   3  -3  10        4.46        7.32      2.01 o 
   4  -3  10       10.04       23.32      4.33 o 
  -4  -2  10       20.89       19.15      4.02 o 
  -3  -2  10       13.37       16.03      2.57 o 
  -2  -2  10        0.18        0.55      2.44 o 
  -1  -2  10        8.68       11.76      3.09 o 
   0  -2  10      336.97      313.26     10.18 o 
   1  -2  10        8.68        9.11      1.90 o 
   2  -2  10        9.66       10.24      1.94 o 
   3  -2  10       10.45       11.22      2.18 o 
   4  -2  10        1.43        4.85      1.86 o 
  -4  -1  10        1.23        1.54      1.78 o 
  -3  -1  10        9.22       11.97      2.11 o 
  -2  -1  10       30.93       29.85      3.82 o 
  -1  -1  10       46.70       46.93      4.20 o 
   0  -1  10      355.95      347.07      7.23 o 
   1  -1  10       17.64       18.43      2.16 o 
   2  -1  10        8.16       12.45      2.08 o 
   3  -1  10       14.35       14.93      2.48 o 
   4  -1  10       10.68       16.15      3.16 o 
  -5   0  10        5.86        9.79      2.43 o 
  -4   0  10        0.06       -0.36      1.54 o 
  -3   0  10       50.53       47.98      2.97 o 
  -2   0  10       14.83       17.65      3.26 o 
  -1   0  10       19.40       17.01      2.05 o 
   0   0  10      163.99      144.71      4.61 o 
   1   0  10      132.65      126.44      4.51 o 
   2   0  10        5.48        9.86      2.15 o 
   3   0  10       29.94       43.31      3.13 o 
  -5   1  10        1.09        0.93      3.42 o 
  -4   1  10        0.33        3.34      2.37 o 
  -3   1  10       25.27       30.03      5.63 o 
  -2   1  10       15.35       13.65      3.06 o 
  -1   1  10       10.66       15.61      2.57 o 
   0   1  10       68.99       61.72      3.22 o 
   1   1  10        6.32        7.35      2.40 o 
   2   1  10        0.25       -0.20      1.41 o 
   3   1  10        2.57        3.55      1.81 o 
  -5   2  10       10.87       13.50      3.40 o 
  -4   2  10        2.94        7.92      1.98 o 
  -3   2  10       42.27       42.69      3.99 o 
  -2   2  10        0.42        0.19      1.19 o 
  -1   2  10        9.94       10.25      1.88 o 
   0   2  10        0.06        0.72      1.33 o 
   1   2  10        3.77        4.75      1.66 o 
   2   2  10       15.06       12.38      2.37 o 
   3   2  10        7.75       11.18      2.25 o 
  -5   3  10        4.84        7.86      3.25 o 
  -4   3  10        5.42        9.03      2.72 o 
  -3   3  10        1.01        1.35      2.02 o 
  -2   3  10        8.38        9.42      1.98 o 
  -1   3  10      200.24      165.24      7.88 o 
   0   3  10       14.18       17.52      2.28 o 
   1   3  10        0.00        0.82      1.59 o 
   2   3  10        1.59        0.66      1.68 o 
   3   3  10        2.21        3.14      2.71 o 
  -5   4  10        0.81        0.27      2.08 o 
  -3   4  10        7.16        8.94      2.04 o 
  -2   4  10       20.51       28.45      3.51 o 
  -1   4  10        3.61        4.52      1.59 o 
   0   4  10        2.24        3.39      3.01 o 
   1   4  10        0.55        2.52      1.70 o 
   2   4  10      196.78      177.72      5.81 o 
  -3   5  10      132.11      128.11      6.99 o 
  -2   5  10        1.88        1.12      1.38 o 
  -1   5  10        2.97        2.17      1.57 o 
   0   5  10        0.57       -0.70      2.56 o 
   1   5  10        0.00        1.70      1.62 o 
   2   5  10        2.79        3.93      1.78 o 
  -4   6  10       10.63       13.19      3.57 o 
  -3   6  10       40.50       45.37      4.78 o 
  -2   6  10        5.42        6.75      1.84 o 
  -1   6  10        6.86       12.65      2.42 o 
   0   6  10        7.89        6.36      2.12 o 
   1   6  10        3.55        7.52      2.41 o 
  -3   7  10       12.97       19.03      3.83 o 
  -2   7  10        1.16        3.93      2.35 o 
  -1   7  10        0.48        4.69      2.13 o 
   0   7  10        2.36        4.02      3.87 o 
  -1  -6  11        6.98        7.66      2.05 o 
   0  -6  11        7.13       13.60      3.45 o 
   1  -6  11      164.19      153.56      7.53 o 
  -2  -5  11       59.73       60.45      7.65 o 
  -1  -5  11       26.44       25.69      2.31 o 
   0  -5  11        0.23       -0.44      2.03 o 
   1  -5  11        3.04        5.79      2.67 o 
   2  -5  11        7.78       12.00      2.98 o 
  -2  -4  11        0.26        2.32      1.76 o 
  -1  -4  11        4.99        8.22      3.16 o 
   0  -4  11        0.66        3.41      2.43 o 
   1  -4  11       30.13       26.75      3.85 o 
   2  -4  11       11.75       11.01      2.27 o 
   3  -4  11       47.07       47.92      3.19 o 
  -3  -3  11       29.16       35.71      2.87 o 
  -2  -3  11       22.70       22.87      2.26 o 
  -1  -3  11        4.04        2.27      2.59 o 
   0  -3  11        1.63       -0.06      2.21 o 
   1  -3  11        0.59        3.31      2.63 o 
   2  -3  11        1.47        6.01      1.94 o 
   3  -3  11        4.65        6.68      2.05 o 
  -3  -2  11        1.70        3.25      1.78 o 
  -2  -2  11       28.68       27.91      3.86 o 
  -1  -2  11      138.01      113.29      6.61 o 
   0  -2  11       75.34       63.45      4.77 o 
   1  -2  11      146.17      144.62      4.94 o 
   2  -2  11        5.07        6.98      2.51 o 
   3  -2  11        1.82        5.55      3.56 o 
  -4  -1  11       11.73       19.16      2.49 o 
  -3  -1  11        2.51        5.56      3.61 o 
  -2  -1  11        8.02        5.79      2.50 o 
  -1  -1  11        7.15        9.63      2.92 o 
   0  -1  11       19.32       20.12      2.94 o 
   1  -1  11        0.10        1.12      4.20 o 
   2  -1  11       21.29       23.64      2.55 o 
   3  -1  11        1.75        2.79      1.87 o 
  -4   0  11        4.41        5.80      2.63 o 
  -3   0  11        0.64       -0.92      2.18 o 
  -2   0  11       54.34       52.25      4.63 o 
  -1   0  11       23.15       19.05      3.11 o 
   0   0  11        0.70        0.99      1.43 o 
   1   0  11        2.78        3.75      1.66 o 
   2   0  11       13.66       16.50      2.98 o 
   3   0  11       12.31       16.92      3.48 o 
  -4   1  11       17.27       19.60      3.45 o 
  -3   1  11        6.37        4.91      2.55 o 
  -2   1  11        1.50        2.38      2.11 o 
  -1   1  11        0.11        0.85      1.42 o 
   0   1  11       74.17       68.47      7.51 o 
   1   1  11        2.05        3.41      1.84 o 
   2   1  11        3.31        6.97      1.95 o 
  -4   2  11       68.45       70.52      5.34 o 
  -3   2  11       19.88       26.28      3.41 o 
  -2   2  11       60.51       58.29      5.03 o 
  -1   2  11       30.12       34.52      5.87 o 
   0   2  11       50.72       38.89      2.86 o 
   1   2  11       15.65       19.48      2.52 o 
   2   2  11        3.37        2.33      1.73 o 
  -4   3  11        9.16        8.78      2.83 o 
  -3   3  11       21.92       23.93      4.03 o 
  -2   3  11       10.72       16.88      2.47 o 
  -1   3  11       31.13       31.60      2.61 o 
   0   3  11      166.48      152.01      5.30 o 
   1   3  11       15.97       19.56      2.71 o 
   2   3  11        3.92        7.85      2.07 o 
  -3   4  11       99.86       99.61      6.32 o 
  -2   4  11       16.69       18.86      2.39 o 
  -1   4  11       35.78       34.78      2.83 o 
   0   4  11        8.92       12.99      2.29 o 
   1   4  11       37.64       42.47      3.60 o 
  -3   5  11       19.48       20.82      3.64 o 
  -2   5  11       28.69       37.07      3.53 o 
  -1   5  11        6.41        9.18      2.17 o 
   0   5  11       36.13       43.70      3.08 o 
  -2   6  11        6.95        8.39      2.07 o 
  -1   6  11        1.72        5.70      2.06 o 
  -1  -4  12        0.82       -0.16      2.31 o 
   0  -4  12        1.37       -0.02      1.97 o 
   1  -4  12       34.34       41.23      4.43 o 
  -2  -3  12       10.59       11.29      3.62 o 
  -1  -3  12       25.10       22.99      4.17 o 
   0  -3  12       99.88       85.39      5.71 o 
   1  -3  12       30.71       28.15      3.86 o 
   2  -3  12        0.37        1.53      1.62 o 
  -2  -2  12        4.93        4.61      2.88 o 
  -1  -2  12        2.99        3.59      2.49 o 
   0  -2  12       66.07       53.81      4.96 o 
   1  -2  12       36.94       32.16      4.10 o 
   2  -2  12        0.91        2.45      1.78 o 
  -3  -1  12       26.16       25.29      3.61 o 
  -2  -1  12        2.20        1.91      2.37 o 
  -1  -1  12       12.82       17.18      3.46 o 
   0  -1  12       59.04       51.73      4.75 o 
   1  -1  12       19.88       22.49      2.79 o 
   2  -1  12       19.33       17.97      2.68 o 
  -3   0  12       15.59       13.64      3.63 o 
  -2   0  12       17.58       21.43      3.46 o 
  -1   0  12        4.76       10.34      3.36 o 
   0   0  12        5.52        5.55      2.25 o 
   1   0  12        6.42        5.71      1.90 o 
   2   0  12       20.79       22.56      2.50 o 
  -3   1  12      247.66      219.59      9.46 o 
  -2   1  12        8.58       12.52      3.42 o 
  -1   1  12        0.02        1.13      2.25 o 
   0   1  12       48.14       54.41      3.38 o 
   1   1  12        4.36        8.75      2.05 o 
  -3   2  12       19.84       25.85      3.68 o 
  -2   2  12        3.09        7.50      3.08 o 
  -1   2  12       39.57       37.19      2.95 o 
   0   2  12      146.18      127.72      4.99 o 
   1   2  12       14.75       17.44      4.95 o 
  -3   3  12        2.75       10.40      3.46 o 
  -2   3  12       17.39       22.71      3.81 o 
  -1   3  12        3.34        3.86      1.80 o 
   0   3  12      132.45      137.11      5.28 o 
  -2   4  12        0.00        2.96      2.55 o 
  -1   4  12       21.50       21.08      2.66 o 
                                                 
